# Supplementary material for: Structurally divergent enantioselective synthesis of benzofuran fused azocine derivatives and spiro-cyclopentanone benzofurans enabled by sequential catalysis
Source: Chem Sci. 2023 Sep 7;14(39):10768–76. doi: 10.1039/d3sc03239f (PMC10566461; doi:10.1039/d3sc03239f)
Supplement: SC-014-D3SC03239F-s002 [file SC-014-D3SC03239F-s002.cif]

# Electronic Supplementary Material (ESI) for Chemical Science.
# This journal is © The Royal Society of Chemistry 2023

####################################################################### 
# 
# This file contains crystal structure data downloaded from the 
# Cambridge Structural Database (CSD) hosted by the Cambridge 
# Crystallographic Data Centre (CCDC).
# 
# Full information about CCDC data access policies and citation 
# guidelines are available at http://www.ccdc.cam.ac.uk/access/V1 
# 
# Audit and citation data items may have been added by the CCDC. 
# Please retain this information to preserve the provenance of 
# this file and to allow appropriate attribution of the data. 
# 
#######################################################################

data_RKTR38DBU_SCP_0ma_a
_database_code_depnum_ccdc_archive 'CCDC 2235079'
loop_
_audit_author_name
_audit_author_address
'Rupkumar Khuntia'
;IIT Guwahati
India
;
_audit_update_record             
;
2023-01-09 deposited with the CCDC.	2023-09-07 downloaded from the CCDC.
;

_audit_creation_method           SHELXL-2014/7
_shelx_SHELXL_version_number     2014/7
_chemical_name_systematic        ?
_chemical_name_common            ?
_chemical_melting_point          ?
_chemical_formula_moiety         ?
_chemical_formula_sum            'C38 H28 Br N O4 S'
_chemical_formula_weight         674.58

loop_
_atom_type_symbol
_atom_type_description
_atom_type_scat_dispersion_real
_atom_type_scat_dispersion_imag
_atom_type_scat_source
C C 0.0033 0.0016 'International Tables Vol C Tables 4.2.6.8 and 6.1.1.4'
H H 0.0000 0.0000 'International Tables Vol C Tables 4.2.6.8 and 6.1.1.4'
Br Br -0.2901 2.4595 'International Tables Vol C Tables 4.2.6.8 and 6.1.1.4'
N N 0.0061 0.0033 'International Tables Vol C Tables 4.2.6.8 and 6.1.1.4'
O O 0.0106 0.0060 'International Tables Vol C Tables 4.2.6.8 and 6.1.1.4'
S S 0.1246 0.1234 'International Tables Vol C Tables 4.2.6.8 and 6.1.1.4'

_space_group_crystal_system      monoclinic
_space_group_IT_number           4
_space_group_name_H-M_alt        'P 21'
_space_group_name_Hall           'P 2yb'

_shelx_space_group_comment       
;
The symmetry employed for this shelxl refinement is uniquely defined
by the following loop, which should always be used as a source of
symmetry information in preference to the above space-group names.
They are only intended as comments.
;

loop_
_space_group_symop_operation_xyz
'x, y, z'
'-x, y+1/2, -z'

_cell_length_a                   8.8558(7)
_cell_length_b                   17.2619(11)
_cell_length_c                   10.4540(8)
_cell_angle_alpha                90
_cell_angle_beta                 91.877(3)
_cell_angle_gamma                90
_cell_volume                     1597.2(2)
_cell_formula_units_Z            2
_cell_measurement_temperature    296(2)
_cell_measurement_reflns_used    9946
_cell_measurement_theta_min      2.28
_cell_measurement_theta_max      27.35

_exptl_crystal_description       Block
_exptl_crystal_colour            White
_exptl_crystal_density_meas      ?
_exptl_crystal_density_method    ?
_exptl_crystal_density_diffrn    1.403
_exptl_crystal_F_000             692
_exptl_transmission_factor_min   ?
_exptl_transmission_factor_max   ?
_exptl_crystal_size_max          0.32
_exptl_crystal_size_mid          0.28
_exptl_crystal_size_min          0.26
_exptl_absorpt_coefficient_mu    1.394
_shelx_estimated_absorpt_T_min   ?
_shelx_estimated_absorpt_T_max   ?
_exptl_absorpt_correction_type   none
_exptl_absorpt_correction_T_min  ?
_exptl_absorpt_correction_T_max  ?
_exptl_absorpt_process_details   ?
_exptl_absorpt_special_details   ?
_diffrn_ambient_temperature      296(2)
_diffrn_radiation_wavelength     0.71073
_diffrn_radiation_type           MoK\a
_diffrn_source                   ?
_diffrn_measurement_device_type  'Bruker APEX-II CCD'
_diffrn_measurement_method       '\f and \w scans'
_diffrn_detector_area_resol_mean ?
_diffrn_reflns_number            43143
_diffrn_reflns_av_unetI/netI     0.0436
_diffrn_reflns_av_R_equivalents  0.0509
_diffrn_reflns_limit_h_min       -10
_diffrn_reflns_limit_h_max       10
_diffrn_reflns_limit_k_min       -20
_diffrn_reflns_limit_k_max       20
_diffrn_reflns_limit_l_min       -12
_diffrn_reflns_limit_l_max       12
_diffrn_reflns_theta_min         1.949
_diffrn_reflns_theta_max         24.996
_diffrn_reflns_theta_full        24.996
_diffrn_measured_fraction_theta_max 1.000
_diffrn_measured_fraction_theta_full 1.000
_diffrn_reflns_Laue_measured_fraction_max 1.000
_diffrn_reflns_Laue_measured_fraction_full 1.000
_diffrn_reflns_point_group_measured_fraction_max 0.998
_diffrn_reflns_point_group_measured_fraction_full 0.998
_reflns_number_total             5612
_reflns_number_gt                4710
_reflns_threshold_expression     'I > 2\s(I)'
_reflns_Friedel_coverage         0.926
_reflns_Friedel_fraction_max     0.997
_reflns_Friedel_fraction_full    0.997

_reflns_special_details          
;
 Reflections were merged by SHELXL according to the crystal
 class for the calculation of statistics and refinement.
 
 _reflns_Friedel_fraction is defined as the number of unique
 Friedel pairs measured divided by the number that would be
 possible theoretically, ignoring centric projections and
 systematic absences.
;

_computing_data_collection       'Bruker APEX2'
_computing_cell_refinement       'Bruker SAINT'
_computing_data_reduction        'Bruker SAINT'
_computing_structure_solution    'SHELXS-97 (Sheldrick 2008)'
_computing_structure_refinement  'SHELXL-2014 (Sheldrick 2014)'
_computing_molecular_graphics    'Bruker SHELXTL'
_computing_publication_material  'Bruker SHELXTL'
_refine_special_details          ?
_refine_ls_structure_factor_coef Fsqd
_refine_ls_matrix_type           full
_refine_ls_weighting_scheme      calc
_refine_ls_weighting_details     
'w=1/[\s^2^(Fo^2^)+(0.0200P)^2^+0.2434P] where P=(Fo^2^+2Fc^2^)/3'
_atom_sites_solution_primary     ?
_atom_sites_solution_secondary   ?
_atom_sites_solution_hydrogens   geom
_refine_ls_hydrogen_treatment    constr
_refine_ls_extinction_method     none
_refine_ls_extinction_coef       .
_refine_ls_abs_structure_details 
;
 Flack x determined using 1928 quotients [(I+)-(I-)]/[(I+)+(I-)]
 (Parsons, Flack and Wagner, Acta Cryst. B69 (2013) 249-259).
;
_refine_ls_abs_structure_Flack   0.023(4)
_chemical_absolute_configuration ss
_refine_ls_number_reflns         5612
_refine_ls_number_parameters     407
_refine_ls_number_restraints     1
_refine_ls_R_factor_all          0.0444
_refine_ls_R_factor_gt           0.0321
_refine_ls_wR_factor_ref         0.0710
_refine_ls_wR_factor_gt          0.0658
_refine_ls_goodness_of_fit_ref   1.041
_refine_ls_restrained_S_all      1.041
_refine_ls_shift/su_max          0.000
_refine_ls_shift/su_mean         0.000

loop_
_atom_site_label
_atom_site_type_symbol
_atom_site_fract_x
_atom_site_fract_y
_atom_site_fract_z
_atom_site_U_iso_or_equiv
_atom_site_adp_type
_atom_site_occupancy
_atom_site_site_symmetry_order
_atom_site_calc_flag
_atom_site_refinement_flags_posn
_atom_site_refinement_flags_adp
_atom_site_refinement_flags_occupancy
_atom_site_disorder_assembly
_atom_site_disorder_group
Br1 Br 0.17700(7) 0.60505(3) 0.09554(5) 0.0872(2) Uani 1 1 d . . . . .
S1 S 0.54268(11) 0.51404(6) 0.82958(9) 0.0473(2) Uani 1 1 d . . . . .
O4 O 0.8138(3) 0.49075(15) 0.4568(2) 0.0452(6) Uani 1 1 d . . . . .
O3 O 0.6644(4) 0.26030(17) 0.5541(3) 0.0656(8) Uani 1 1 d . . . . .
O1 O 0.4546(3) 0.46793(18) 0.9102(3) 0.0648(8) Uani 1 1 d . . . . .
O2 O 0.4774(3) 0.55007(19) 0.7190(3) 0.0653(8) Uani 1 1 d . . . . .
N1 N 0.6755(3) 0.45420(16) 0.7761(3) 0.0395(7) Uani 1 1 d . . . . .
C3 C 0.3029(5) 0.5471(3) 0.2114(4) 0.0496(10) Uani 1 1 d . . . . .
C25 C 0.9224(4) 0.5264(2) 0.5342(4) 0.0444(9) Uani 1 1 d . . . . .
C6 C 0.4858(4) 0.4639(2) 0.3801(3) 0.0404(9) Uani 1 1 d . . . . .
C14 C 0.3523(5) 0.3318(2) 0.5338(4) 0.0444(9) Uani 1 1 d . . . . .
C4 C 0.3728(5) 0.5844(2) 0.3134(4) 0.0523(10) Uani 1 1 d . . . . .
H4 H 0.3595 0.6373 0.3255 0.063 Uiso 1 1 calc R U . . .
C9 C 0.7498(4) 0.4749(2) 0.6611(3) 0.0384(8) Uani 1 1 d . . . . .
C5 C 0.4626(4) 0.5421(2) 0.3973(4) 0.0458(9) Uani 1 1 d . . . . .
H5 H 0.5088 0.5668 0.4673 0.055 Uiso 1 1 calc R U . . .
C1 C 0.4155(5) 0.4291(2) 0.2745(4) 0.0476(10) Uani 1 1 d . . . . .
H1 H 0.4308 0.3765 0.2607 0.057 Uiso 1 1 calc R U . . .
C13 C 0.5017(4) 0.3692(2) 0.5728(3) 0.0408(9) Uani 1 1 d . . . . .
H13 H 0.4815 0.4052 0.6427 0.049 Uiso 1 1 calc R U . . .
C10 C 0.6890(4) 0.3778(2) 0.8301(4) 0.0462(9) Uani 1 1 d . . . . .
C8 C 0.7095(4) 0.4596(2) 0.5379(4) 0.0385(9) Uani 1 1 d . . . . .
C20 C 0.8887(4) 0.5183(2) 0.6614(4) 0.0411(8) Uani 1 1 d . . . . .
C7 C 0.5852(4) 0.4160(2) 0.4694(3) 0.0412(9) Uani 1 1 d . . . . .
H7 H 0.6347 0.3777 0.4158 0.049 Uiso 1 1 calc R U . . .
C22 C 1.1137(5) 0.5883(3) 0.7134(5) 0.0607(12) Uani 1 1 d . . . . .
H22 H 1.1805 0.6101 0.7738 0.073 Uiso 1 1 calc R U . . .
C2 C 0.3244(5) 0.4696(2) 0.1902(4) 0.0510(10) Uani 1 1 d . . . . .
H2 H 0.2782 0.4451 0.1200 0.061 Uiso 1 1 calc R U . . .
C11 C 0.6728(5) 0.3154(2) 0.7575(4) 0.0547(11) Uani 1 1 d . . . . .
H11 H 0.6994 0.2686 0.7959 0.066 Uiso 1 1 calc R U . . .
C26 C 0.6324(4) 0.5871(2) 0.9206(4) 0.0506(10) Uani 1 1 d . . . . .
C24 C 1.0483(5) 0.5643(2) 0.4917(5) 0.0563(11) Uani 1 1 d . . . . .
H24 H 1.0676 0.5690 0.4051 0.068 Uiso 1 1 calc R U . . .
C19 C 0.2225(5) 0.3700(2) 0.5646(5) 0.0594(12) Uani 1 1 d . . . . .
H19 H 0.2297 0.4187 0.6026 0.071 Uiso 1 1 calc R U . . .
C12 C 0.6182(5) 0.3111(2) 0.6241(4) 0.0496(10) Uani 1 1 d . . . . .
C21 C 0.9873(5) 0.5502(3) 0.7537(4) 0.0534(11) Uani 1 1 d . . . . .
H21 H 0.9681 0.5459 0.8403 0.064 Uiso 1 1 calc R U . . .
C23 C 1.1435(5) 0.5948(3) 0.5849(5) 0.0618(11) Uani 1 1 d . . . . .
H23 H 1.2304 0.6206 0.5609 0.074 Uiso 1 1 calc R U . . .
C15 C 0.3373(6) 0.2608(3) 0.4759(5) 0.0696(14) Uani 1 1 d . . . . .
H15 H 0.4228 0.2336 0.4525 0.083 Uiso 1 1 calc R U . . .
C33 C 0.7346(5) 0.3706(3) 0.9666(4) 0.0569(11) Uani 1 1 d . . . . .
C27 C 0.6791(6) 0.6530(3) 0.8592(5) 0.0742(14) Uani 1 1 d . . . . .
H27 H 0.6642 0.6581 0.7711 0.089 Uiso 1 1 calc R U . . .
C32 C 0.6526(5) 0.5800(3) 1.0506(5) 0.0696(14) Uani 1 1 d . . . . .
H32 H 0.6208 0.5357 1.0926 0.084 Uiso 1 1 calc R U . . .
C17 C 0.0671(6) 0.2679(3) 0.4864(5) 0.0688(13) Uani 1 1 d . . . . .
H17 H -0.0280 0.2460 0.4725 0.083 Uiso 1 1 calc R U . . .
C38 C 0.6752(7) 0.3107(3) 1.0379(5) 0.0751(14) Uani 1 1 d . . . . .
H38 H 0.6007 0.2788 1.0017 0.090 Uiso 1 1 calc R U . . .
C18 C 0.0823(5) 0.3382(3) 0.5405(5) 0.0719(14) Uani 1 1 d . . . . .
H18 H -0.0035 0.3657 0.5621 0.086 Uiso 1 1 calc R U . . .
C31 C 0.7211(7) 0.6401(4) 1.1179(6) 0.0911(18) Uani 1 1 d . . . . .
H31 H 0.7338 0.6357 1.2063 0.109 Uiso 1 1 calc R U . . .
C34 C 0.8443(6) 0.4177(4) 1.0235(5) 0.0755(14) Uani 1 1 d . . . . .
H34 H 0.8839 0.4588 0.9780 0.091 Uiso 1 1 calc R U . . .
C16 C 0.1945(7) 0.2292(3) 0.4519(5) 0.0816(17) Uani 1 1 d . . . . .
H16 H 0.1855 0.1812 0.4120 0.098 Uiso 1 1 calc R U . . .
C29 C 0.7710(7) 0.7060(4) 1.0592(7) 0.097(2) Uani 1 1 d . . . . .
C35 C 0.8949(7) 0.4037(5) 1.1475(6) 0.101(2) Uani 1 1 d . . . . .
H35 H 0.9695 0.4351 1.1848 0.122 Uiso 1 1 calc R U . . .
C28 C 0.7474(8) 0.7110(3) 0.9289(7) 0.105(2) Uani 1 1 d . . . . .
H28 H 0.7789 0.7553 0.8868 0.126 Uiso 1 1 calc R U . . .
C36 C 0.8368(9) 0.3446(5) 1.2153(6) 0.106(2) Uani 1 1 d . . . . .
H36 H 0.8725 0.3354 1.2986 0.127 Uiso 1 1 calc R U . . .
C37 C 0.7265(9) 0.2984(4) 1.1627(6) 0.096(2) Uani 1 1 d . . . . .
H37 H 0.6858 0.2586 1.2107 0.116 Uiso 1 1 calc R U . . .
C30 C 0.8459(11) 0.7706(5) 1.1347(9) 0.165(4) Uani 1 1 d . . . . .
H30A H 0.9244 0.7931 1.0856 0.247 Uiso 1 1 calc R U . . .
H30B H 0.8886 0.7504 1.2134 0.247 Uiso 1 1 calc R U . . .
H30C H 0.7722 0.8096 1.1531 0.247 Uiso 1 1 calc R U . . .

loop_
_atom_site_aniso_label
_atom_site_aniso_U_11
_atom_site_aniso_U_22
_atom_site_aniso_U_33
_atom_site_aniso_U_23
_atom_site_aniso_U_13
_atom_site_aniso_U_12
Br1 0.1045(4) 0.0850(4) 0.0696(3) 0.0087(3) -0.0354(3) 0.0166(3)
S1 0.0429(5) 0.0584(6) 0.0404(5) -0.0070(5) -0.0001(4) 0.0066(5)
O4 0.0438(15) 0.0529(16) 0.0393(14) 0.0007(12) 0.0062(12) -0.0043(12)
O3 0.088(2) 0.0499(18) 0.059(2) -0.0067(15) -0.0022(17) 0.0141(16)
O1 0.0502(17) 0.081(2) 0.064(2) -0.0071(16) 0.0169(15) -0.0095(15)
O2 0.0664(19) 0.0789(19) 0.0497(18) -0.0077(15) -0.0112(15) 0.0311(16)
N1 0.0410(17) 0.0445(17) 0.0330(17) -0.0027(13) 0.0001(14) 0.0015(14)
C3 0.050(2) 0.062(3) 0.037(2) 0.0073(19) -0.0031(19) -0.001(2)
C25 0.040(2) 0.041(2) 0.052(2) -0.0013(18) 0.0006(18) 0.0010(17)
C6 0.045(2) 0.042(2) 0.034(2) 0.0013(16) 0.0038(17) -0.0081(17)
C14 0.058(3) 0.040(2) 0.035(2) 0.0020(17) -0.0040(18) -0.0122(19)
C4 0.065(3) 0.045(2) 0.046(2) 0.0024(18) -0.004(2) -0.0005(19)
C9 0.039(2) 0.040(2) 0.036(2) -0.0003(16) 0.0011(16) 0.0047(16)
C5 0.051(2) 0.048(2) 0.038(2) -0.0056(17) -0.0048(19) -0.0018(18)
C1 0.059(3) 0.045(2) 0.038(2) -0.0019(18) -0.0008(19) -0.0057(19)
C13 0.049(2) 0.0372(19) 0.037(2) 0.0004(16) 0.0000(17) -0.0058(17)
C10 0.045(2) 0.054(2) 0.040(2) 0.0062(19) 0.0013(17) 0.0034(18)
C8 0.039(2) 0.039(2) 0.038(2) 0.0027(16) 0.0045(17) 0.0005(16)
C20 0.0364(19) 0.042(2) 0.045(2) -0.0030(17) 0.0006(16) 0.0033(17)
C7 0.049(2) 0.039(2) 0.035(2) -0.0039(16) 0.0031(17) 0.0037(17)
C22 0.047(2) 0.058(3) 0.076(3) -0.005(2) -0.006(2) -0.010(2)
C2 0.054(3) 0.061(3) 0.037(2) -0.0052(19) -0.0065(19) -0.009(2)
C11 0.068(3) 0.047(2) 0.049(3) 0.008(2) -0.006(2) 0.005(2)
C26 0.051(2) 0.058(3) 0.043(2) -0.0075(19) 0.0052(19) 0.009(2)
C24 0.048(3) 0.057(3) 0.065(3) 0.007(2) 0.012(2) 0.002(2)
C19 0.056(3) 0.038(2) 0.082(3) 0.002(2) -0.021(2) -0.003(2)
C12 0.061(3) 0.038(2) 0.049(3) 0.0007(19) 0.000(2) -0.0014(19)
C21 0.050(3) 0.056(2) 0.054(3) -0.006(2) -0.002(2) 0.000(2)
C23 0.041(2) 0.053(3) 0.091(4) 0.001(3) 0.002(2) -0.007(2)
C15 0.068(3) 0.066(3) 0.075(3) -0.029(3) 0.015(3) -0.021(3)
C33 0.064(3) 0.068(3) 0.039(2) 0.005(2) 0.000(2) 0.018(2)
C27 0.104(4) 0.054(3) 0.065(3) -0.009(2) 0.013(3) 0.003(3)
C32 0.067(3) 0.094(4) 0.048(3) -0.012(3) 0.003(2) -0.010(3)
C17 0.064(3) 0.061(3) 0.080(3) 0.003(3) -0.016(3) -0.019(3)
C38 0.100(4) 0.075(3) 0.051(3) 0.011(3) 0.007(3) 0.010(3)
C18 0.054(3) 0.051(3) 0.109(4) 0.003(3) -0.019(3) 0.002(2)
C31 0.086(4) 0.124(5) 0.063(3) -0.034(3) 0.000(3) -0.013(4)
C34 0.068(3) 0.109(4) 0.048(3) 0.002(3) -0.014(2) 0.000(3)
C16 0.099(4) 0.066(3) 0.080(4) -0.030(3) 0.016(3) -0.037(3)
C29 0.090(4) 0.097(5) 0.107(5) -0.052(4) 0.015(4) -0.021(4)
C35 0.086(4) 0.156(7) 0.061(4) -0.001(4) -0.023(3) 0.015(4)
C28 0.133(5) 0.059(3) 0.125(6) -0.028(4) 0.040(5) -0.019(3)
C36 0.112(5) 0.157(7) 0.048(3) 0.009(4) -0.016(4) 0.065(5)
C37 0.131(6) 0.102(5) 0.056(4) 0.028(3) 0.014(4) 0.040(4)
C30 0.163(8) 0.154(8) 0.177(9) -0.101(7) 0.013(7) -0.055(6)

_geom_special_details            
;
 All esds (except the esd in the dihedral angle between two l.s. planes)
 are estimated using the full covariance matrix.  The cell esds are taken
 into account individually in the estimation of esds in distances, angles
 and torsion angles; correlations between esds in cell parameters are only
 used when they are defined by crystal symmetry.  An approximate (isotropic)
 treatment of cell esds is used for estimating esds involving l.s. planes.
;

loop_
_geom_bond_atom_site_label_1
_geom_bond_atom_site_label_2
_geom_bond_distance
_geom_bond_site_symmetry_2
_geom_bond_publ_flag
Br1 C3 1.903(4) . ?
S1 O1 1.413(3) . ?
S1 O2 1.419(3) . ?
S1 N1 1.675(3) . ?
S1 C26 1.754(4) . ?
O4 C25 1.381(4) . ?
O4 C8 1.383(4) . ?
O3 C12 1.221(5) . ?
N1 C9 1.435(5) . ?
N1 C10 1.438(5) . ?
C3 C2 1.371(6) . ?
C3 C4 1.375(5) . ?
C25 C24 1.379(5) . ?
C25 C20 1.380(5) . ?
C6 C5 1.377(5) . ?
C6 C1 1.386(5) . ?
C6 C7 1.509(5) . ?
C14 C15 1.371(6) . ?
C14 C19 1.374(6) . ?
C14 C13 1.516(5) . ?
C4 C5 1.374(5) . ?
C4 H4 0.9300 . ?
C9 C8 1.351(5) . ?
C9 C20 1.440(5) . ?
C5 H5 0.9300 . ?
C1 C2 1.368(6) . ?
C1 H1 0.9300 . ?
C13 C12 1.524(5) . ?
C13 C7 1.555(5) . ?
C13 H13 0.9800 . ?
C10 C11 1.322(6) . ?
C10 C33 1.476(6) . ?
C8 C7 1.497(5) . ?
C20 C21 1.394(5) . ?
C7 H7 0.9800 . ?
C22 C21 1.377(6) . ?
C22 C23 1.382(6) . ?
C22 H22 0.9300 . ?
C2 H2 0.9300 . ?
C11 C12 1.463(6) . ?
C11 H11 0.9300 . ?
C26 C32 1.370(6) . ?
C26 C27 1.377(7) . ?
C24 C23 1.372(6) . ?
C24 H24 0.9300 . ?
C19 C18 1.373(6) . ?
C19 H19 0.9300 . ?
C21 H21 0.9300 . ?
C23 H23 0.9300 . ?
C15 C16 1.392(7) . ?
C15 H15 0.9300 . ?
C33 C34 1.386(7) . ?
C33 C38 1.388(7) . ?
C27 C28 1.368(8) . ?
C27 H27 0.9300 . ?
C32 C31 1.383(7) . ?
C32 H32 0.9300 . ?
C17 C18 1.344(7) . ?
C17 C16 1.370(7) . ?
C17 H17 0.9300 . ?
C38 C37 1.384(8) . ?
C38 H38 0.9300 . ?
C18 H18 0.9300 . ?
C31 C29 1.372(9) . ?
C31 H31 0.9300 . ?
C34 C35 1.379(8) . ?
C34 H34 0.9300 . ?
C16 H16 0.9300 . ?
C29 C28 1.374(9) . ?
C29 C30 1.508(8) . ?
C35 C36 1.354(10) . ?
C35 H35 0.9300 . ?
C28 H28 0.9300 . ?
C36 C37 1.362(9) . ?
C36 H36 0.9300 . ?
C37 H37 0.9300 . ?
C30 H30A 0.9600 . ?
C30 H30B 0.9600 . ?
C30 H30C 0.9600 . ?

loop_
_geom_angle_atom_site_label_1
_geom_angle_atom_site_label_2
_geom_angle_atom_site_label_3
_geom_angle
_geom_angle_site_symmetry_1
_geom_angle_site_symmetry_3
_geom_angle_publ_flag
O1 S1 O2 121.0(2) . . ?
O1 S1 N1 105.01(17) . . ?
O2 S1 N1 105.68(16) . . ?
O1 S1 C26 109.29(19) . . ?
O2 S1 C26 107.0(2) . . ?
N1 S1 C26 108.28(16) . . ?
C25 O4 C8 106.3(3) . . ?
C9 N1 C10 121.5(3) . . ?
C9 N1 S1 118.2(2) . . ?
C10 N1 S1 119.0(2) . . ?
C2 C3 C4 121.4(4) . . ?
C2 C3 Br1 119.4(3) . . ?
C4 C3 Br1 119.2(3) . . ?
C24 C25 C20 124.2(4) . . ?
C24 C25 O4 125.3(4) . . ?
C20 C25 O4 110.5(3) . . ?
C5 C6 C1 117.6(4) . . ?
C5 C6 C7 122.9(3) . . ?
C1 C6 C7 119.5(3) . . ?
C15 C14 C19 117.6(4) . . ?
C15 C14 C13 124.8(4) . . ?
C19 C14 C13 117.5(3) . . ?
C5 C4 C3 118.9(4) . . ?
C5 C4 H4 120.6 . . ?
C3 C4 H4 120.6 . . ?
C8 C9 N1 129.5(3) . . ?
C8 C9 C20 107.6(3) . . ?
N1 C9 C20 122.9(3) . . ?
C4 C5 C6 121.5(4) . . ?
C4 C5 H5 119.3 . . ?
C6 C5 H5 119.3 . . ?
C2 C1 C6 122.1(4) . . ?
C2 C1 H1 118.9 . . ?
C6 C1 H1 118.9 . . ?
C14 C13 C12 112.8(3) . . ?
C14 C13 C7 117.7(3) . . ?
C12 C13 C7 104.7(3) . . ?
C14 C13 H13 107.0 . . ?
C12 C13 H13 107.0 . . ?
C7 C13 H13 107.0 . . ?
C11 C10 N1 121.0(4) . . ?
C11 C10 C33 120.5(4) . . ?
N1 C10 C33 118.3(4) . . ?
C9 C8 O4 110.3(3) . . ?
C9 C8 C7 136.2(3) . . ?
O4 C8 C7 113.4(3) . . ?
C25 C20 C21 118.5(4) . . ?
C25 C20 C9 105.3(3) . . ?
C21 C20 C9 136.3(4) . . ?
C8 C7 C6 115.2(3) . . ?
C8 C7 C13 106.7(3) . . ?
C6 C7 C13 115.7(3) . . ?
C8 C7 H7 106.2 . . ?
C6 C7 H7 106.2 . . ?
C13 C7 H7 106.2 . . ?
C21 C22 C23 121.3(4) . . ?
C21 C22 H22 119.3 . . ?
C23 C22 H22 119.3 . . ?
C1 C2 C3 118.5(4) . . ?
C1 C2 H2 120.8 . . ?
C3 C2 H2 120.8 . . ?
C10 C11 C12 128.0(4) . . ?
C10 C11 H11 116.0 . . ?
C12 C11 H11 116.0 . . ?
C32 C26 C27 120.3(4) . . ?
C32 C26 S1 121.0(3) . . ?
C27 C26 S1 118.6(3) . . ?
C23 C24 C25 116.0(4) . . ?
C23 C24 H24 122.0 . . ?
C25 C24 H24 122.0 . . ?
C18 C19 C14 121.6(4) . . ?
C18 C19 H19 119.2 . . ?
C14 C19 H19 119.2 . . ?
O3 C12 C11 120.1(4) . . ?
O3 C12 C13 119.9(4) . . ?
C11 C12 C13 120.0(4) . . ?
C22 C21 C20 118.3(4) . . ?
C22 C21 H21 120.8 . . ?
C20 C21 H21 120.8 . . ?
C24 C23 C22 121.8(4) . . ?
C24 C23 H23 119.1 . . ?
C22 C23 H23 119.1 . . ?
C14 C15 C16 120.2(5) . . ?
C14 C15 H15 119.9 . . ?
C16 C15 H15 119.9 . . ?
C34 C33 C38 118.6(4) . . ?
C34 C33 C10 122.1(4) . . ?
C38 C33 C10 119.0(4) . . ?
C28 C27 C26 119.4(5) . . ?
C28 C27 H27 120.3 . . ?
C26 C27 H27 120.3 . . ?
C26 C32 C31 118.6(5) . . ?
C26 C32 H32 120.7 . . ?
C31 C32 H32 120.7 . . ?
C18 C17 C16 118.7(4) . . ?
C18 C17 H17 120.7 . . ?
C16 C17 H17 120.7 . . ?
C37 C38 C33 120.1(6) . . ?
C37 C38 H38 119.9 . . ?
C33 C38 H38 119.9 . . ?
C17 C18 C19 121.0(5) . . ?
C17 C18 H18 119.5 . . ?
C19 C18 H18 119.5 . . ?
C29 C31 C32 122.4(5) . . ?
C29 C31 H31 118.8 . . ?
C32 C31 H31 118.8 . . ?
C35 C34 C33 120.2(6) . . ?
C35 C34 H34 119.9 . . ?
C33 C34 H34 119.9 . . ?
C17 C16 C15 120.9(4) . . ?
C17 C16 H16 119.6 . . ?
C15 C16 H16 119.6 . . ?
C31 C29 C28 117.1(5) . . ?
C31 C29 C30 121.5(7) . . ?
C28 C29 C30 121.4(7) . . ?
C36 C35 C34 120.4(7) . . ?
C36 C35 H35 119.8 . . ?
C34 C35 H35 119.8 . . ?
C27 C28 C29 122.1(6) . . ?
C27 C28 H28 118.9 . . ?
C29 C28 H28 118.9 . . ?
C35 C36 C37 120.7(6) . . ?
C35 C36 H36 119.7 . . ?
C37 C36 H36 119.7 . . ?
C36 C37 C38 119.9(6) . . ?
C36 C37 H37 120.0 . . ?
C38 C37 H37 120.0 . . ?
C29 C30 H30A 109.5 . . ?
C29 C30 H30B 109.5 . . ?
H30A C30 H30B 109.5 . . ?
C29 C30 H30C 109.5 . . ?
H30A C30 H30C 109.5 . . ?
H30B C30 H30C 109.5 . . ?

_refine_diff_density_max         0.172
_refine_diff_density_min         -0.267
_refine_diff_density_rms         0.043

_shelx_res_file                  
;

    RKTR38DBU_SCP_0ma_a.res created by SHELXL-2014/7

TITL RKTR38DBU_SCP_0ma_a.res in P2(1)
CELL  0.71073   8.8558  17.2619  10.4540   90.000   91.877   90.000
ZERR    2.000   0.0007   0.0011   0.0008    0.000    0.003    0.000
LATT -1
SYMM -X, 1/2+Y, -Z
SFAC C  H  Br N  O  S
UNIT 76  56  2  2  8  2
OMIT -3 50
L.S. 10
ACTA
BOND $H
FMAP 2
PLAN 20
TEMP 23.000
WGHT    0.020000    0.243420
FVAR       0.68352
BR1   3    0.176999    0.605048    0.095545    11.00000    0.10451    0.08500 =
         0.06963    0.00875   -0.03543    0.01657
S1    6    0.542680    0.514042    0.829578    11.00000    0.04293    0.05842 =
         0.04041   -0.00702   -0.00012    0.00662
O4    5    0.813827    0.490749    0.456805    11.00000    0.04381    0.05286 =
         0.03934    0.00069    0.00615   -0.00434
O3    5    0.664394    0.260298    0.554060    11.00000    0.08754    0.04991 =
         0.05912   -0.00668   -0.00217    0.01414
O1    5    0.454626    0.467925    0.910239    11.00000    0.05015    0.08104 =
         0.06420   -0.00709    0.01689   -0.00950
O2    5    0.477361    0.550071    0.718955    11.00000    0.06640    0.07888 =
         0.04974   -0.00775   -0.01115    0.03106
N1    4    0.675483    0.454195    0.776109    11.00000    0.04096    0.04455 =
         0.03304   -0.00272    0.00007    0.00146
C3    1    0.302852    0.547129    0.211441    11.00000    0.05001    0.06200 =
         0.03661    0.00734   -0.00313   -0.00062
C25   1    0.922411    0.526399    0.534154    11.00000    0.04021    0.04138 =
         0.05154   -0.00133    0.00062    0.00098
C6    1    0.485838    0.463934    0.380065    11.00000    0.04546    0.04189 =
         0.03415    0.00132    0.00379   -0.00808
C14   1    0.352308    0.331770    0.533760    11.00000    0.05824    0.03999 =
         0.03463    0.00201   -0.00395   -0.01221
C4    1    0.372773    0.584377    0.313443    11.00000    0.06504    0.04492 =
         0.04643    0.00239   -0.00371   -0.00050
AFIX  43
H4    2    0.359485    0.637290    0.325482    11.00000   -1.20000
AFIX   0
C9    1    0.749779    0.474929    0.661105    11.00000    0.03930    0.04036 =
         0.03555   -0.00025    0.00113    0.00474
C5    1    0.462629    0.542094    0.397304    11.00000    0.05125    0.04774 =
         0.03814   -0.00557   -0.00480   -0.00181
AFIX  43
H5    2    0.508814    0.566813    0.467280    11.00000   -1.20000
AFIX   0
C1    1    0.415546    0.429116    0.274546    11.00000    0.05947    0.04485 =
         0.03842   -0.00192   -0.00075   -0.00565
AFIX  43
H1    2    0.430818    0.376522    0.260653    11.00000   -1.20000
AFIX   0
C13   1    0.501675    0.369238    0.572760    11.00000    0.04858    0.03724 =
         0.03661    0.00037    0.00001   -0.00578
AFIX  13
H13   2    0.481512    0.405194    0.642711    11.00000   -1.20000
AFIX   0
C10   1    0.689016    0.377791    0.830118    11.00000    0.04463    0.05378 =
         0.04004    0.00615    0.00129    0.00341
C8    1    0.709464    0.459645    0.537930    11.00000    0.03874    0.03933 =
         0.03771    0.00267    0.00448    0.00053
C20   1    0.888667    0.518265    0.661352    11.00000    0.03640    0.04169 =
         0.04524   -0.00296    0.00059    0.00333
C7    1    0.585226    0.416005    0.469396    11.00000    0.04923    0.03904 =
         0.03536   -0.00388    0.00308    0.00370
AFIX  13
H7    2    0.634672    0.377661    0.415753    11.00000   -1.20000
AFIX   0
C22   1    1.113740    0.588307    0.713376    11.00000    0.04736    0.05787 =
         0.07638   -0.00468   -0.00561   -0.01042
AFIX  43
H22   2    1.180474    0.610065    0.773802    11.00000   -1.20000
AFIX   0
C2    1    0.324433    0.469604    0.190176    11.00000    0.05405    0.06112 =
         0.03744   -0.00515   -0.00652   -0.00931
AFIX  43
H2    2    0.278191    0.445110    0.120005    11.00000   -1.20000
AFIX   0
C11   1    0.672806    0.315444    0.757470    11.00000    0.06755    0.04665 =
         0.04932    0.00843   -0.00610    0.00504
AFIX  43
H11   2    0.699414    0.268590    0.795906    11.00000   -1.20000
AFIX   0
C26   1    0.632433    0.587083    0.920594    11.00000    0.05089    0.05773 =
         0.04342   -0.00753    0.00524    0.00908
C24   1    1.048337    0.564346    0.491707    11.00000    0.04787    0.05720 =
         0.06458    0.00684    0.01237    0.00201
AFIX  43
H24   2    1.067593    0.568984    0.405123    11.00000   -1.20000
AFIX   0
C19   1    0.222459    0.370050    0.564570    11.00000    0.05608    0.03812 =
         0.08237    0.00164   -0.02108   -0.00270
AFIX  43
H19   2    0.229660    0.418670    0.602605    11.00000   -1.20000
AFIX   0
C12   1    0.618168    0.311097    0.624079    11.00000    0.06121    0.03808 =
         0.04934    0.00070    0.00004   -0.00138
C21   1    0.987273    0.550231    0.753700    11.00000    0.04999    0.05578 =
         0.05412   -0.00636   -0.00218   -0.00024
AFIX  43
H21   2    0.968095    0.545937    0.840347    11.00000   -1.20000
AFIX   0
C23   1    1.143497    0.594841    0.584884    11.00000    0.04052    0.05335 =
         0.09144    0.00137    0.00239   -0.00667
AFIX  43
H23   2    1.230364    0.620604    0.560928    11.00000   -1.20000
AFIX   0
C15   1    0.337309    0.260782    0.475866    11.00000    0.06821    0.06612 =
         0.07521   -0.02853    0.01498   -0.02065
AFIX  43
H15   2    0.422831    0.233633    0.452519    11.00000   -1.20000
AFIX   0
C33   1    0.734580    0.370608    0.966633    11.00000    0.06373    0.06782 =
         0.03912    0.00549   -0.00033    0.01759
C27   1    0.679065    0.653020    0.859204    11.00000    0.10420    0.05443 =
         0.06464   -0.00919    0.01321    0.00266
AFIX  43
H27   2    0.664242    0.658074    0.771118    11.00000   -1.20000
AFIX   0
C32   1    0.652552    0.579963    1.050602    11.00000    0.06700    0.09390 =
         0.04794   -0.01215    0.00288   -0.00995
AFIX  43
H32   2    0.620830    0.535664    1.092640    11.00000   -1.20000
AFIX   0
C17   1    0.067110    0.267921    0.486356    11.00000    0.06393    0.06148 =
         0.07993    0.00336   -0.01595   -0.01896
AFIX  43
H17   2   -0.027964    0.246008    0.472535    11.00000   -1.20000
AFIX   0
C38   1    0.675151    0.310736    1.037912    11.00000    0.09991    0.07495 =
         0.05061    0.01128    0.00653    0.01027
AFIX  43
H38   2    0.600652    0.278845    1.001749    11.00000   -1.20000
AFIX   0
C18   1    0.082254    0.338222    0.540537    11.00000    0.05433    0.05093 =
         0.10892    0.00292   -0.01863    0.00208
AFIX  43
H18   2   -0.003542    0.365740    0.562087    11.00000   -1.20000
AFIX   0
C31   1    0.721082    0.640114    1.117947    11.00000    0.08578    0.12450 =
         0.06271   -0.03371   -0.00018   -0.01337
AFIX  43
H31   2    0.733787    0.635749    1.206313    11.00000   -1.20000
AFIX   0
C34   1    0.844304    0.417704    1.023540    11.00000    0.06803    0.10914 =
         0.04825    0.00237   -0.01408    0.00039
AFIX  43
H34   2    0.883863    0.458849    0.977984    11.00000   -1.20000
AFIX   0
C16   1    0.194510    0.229203    0.451909    11.00000    0.09935    0.06611 =
         0.08017   -0.03003    0.01570   -0.03699
AFIX  43
H16   2    0.185513    0.181198    0.412000    11.00000   -1.20000
AFIX   0
C29   1    0.770986    0.705956    1.059213    11.00000    0.08973    0.09690 =
         0.10661   -0.05228    0.01508   -0.02118
C35   1    0.894947    0.403717    1.147485    11.00000    0.08583    0.15625 =
         0.06077   -0.00097   -0.02258    0.01475
AFIX  43
H35   2    0.969527    0.435105    1.184778    11.00000   -1.20000
AFIX   0
C28   1    0.747392    0.711034    0.928905    11.00000    0.13344    0.05880 =
         0.12477   -0.02781    0.03990   -0.01852
AFIX  43
H28   2    0.778890    0.755338    0.886753    11.00000   -1.20000
AFIX   0
C36   1    0.836829    0.344586    1.215285    11.00000    0.11200    0.15690 =
         0.04798    0.00896   -0.01573    0.06529
AFIX  43
H36   2    0.872542    0.335409    1.298557    11.00000   -1.20000
AFIX   0
C37   1    0.726546    0.298391    1.162739    11.00000    0.13103    0.10216 =
         0.05631    0.02845    0.01430    0.04023
AFIX  43
H37   2    0.685829    0.258599    1.210686    11.00000   -1.20000
AFIX   0
C30   1    0.845857    0.770648    1.134680    11.00000    0.16348    0.15391 =
         0.17723   -0.10094    0.01334   -0.05489
AFIX 137
H30A  2    0.924400    0.793134    1.085554    11.00000   -1.50000
H30B  2    0.888588    0.750429    1.213386    11.00000   -1.50000
H30C  2    0.772240    0.809558    1.153135    11.00000   -1.50000
AFIX   0
HKLF 4

REM  RKTR38DBU_SCP_0ma_a.res in P2(1)
REM R1 =  0.0321 for    4710 Fo > 4sig(Fo)  and  0.0444 for all    5612 data
REM    407 parameters refined using      1 restraints

END

WGHT      0.0148      0.3168

REM Highest difference peak  0.172,  deepest hole -0.267,  1-sigma level  0.043
Q1    1   0.2761  0.6191  0.0997  11.00000  0.05    0.17
Q2    1   1.1033  0.4175  1.1670  11.00000  0.05    0.15
Q3    1   0.9458  0.5164  1.2282  11.00000  0.05    0.15
Q4    1   1.0707  0.4199  1.1400  11.00000  0.05    0.15
Q5    1   0.1664  0.3559  0.3095  11.00000  0.05    0.15
Q6    1   0.0525  0.6074  0.0304  11.00000  0.05    0.15
Q7    1   1.0678  0.4987  0.3201  11.00000  0.05    0.15
Q8    1   0.6446  0.4238  0.2008  11.00000  0.05    0.15
Q9    1   0.7977  0.3002  1.0562  11.00000  0.05    0.14
Q10   1   1.0837  0.4578  0.3714  11.00000  0.05    0.14
Q11   1   0.1467  0.5550  0.0707  11.00000  0.05    0.14
Q12   1   0.9937  0.4795  1.1427  11.00000  0.05    0.14
Q13   1   1.0552  0.3443  1.2863  11.00000  0.05    0.14
Q14   1   0.8714  0.2812  1.2854  11.00000  0.05    0.14
Q15   1   0.7403  0.4588  1.2533  11.00000  0.05    0.14
Q16   1   0.1478  0.2045  0.3481  11.00000  0.05    0.13
Q17   1   0.2599  0.4031  0.1176  11.00000  0.05    0.13
Q18   1   0.8623  0.6885  0.9850  11.00000  0.05    0.13
Q19   1   0.1175  0.3806  0.3631  11.00000  0.05    0.13
Q20   1   0.8286  0.3760  1.3245  11.00000  0.05    0.13
;
_shelx_res_checksum              74040

_shelx_hkl_file                  
;
   1   0   0 1085.89   90.19
   2   0   0 2335.47  195.88
   2   0   0 2432.66  196.28
   2   0   0 2416.96  196.28
   2   0   0 2304.07  196.08
   2   0   0 2349.06  195.98
   2   0   0 2369.66  195.88
   2   0   0 2206.28  195.78
  -2   0   0 2364.46  195.78
  -2   0   0 2368.26  195.88
  -2   0   0 2382.96  196.28
  -2   0   0 2494.65  196.28
  -2   0   0 2322.77  195.88
  -2   0   0 2328.37  196.08
  -2   0   0 2363.26  195.78
   3   0   0  412.76   36.30
   3   0   0  390.36   36.10
   3   0   0  403.06   35.70
   3   0   0  406.06   36.30
   3   0   0  429.46   35.80
   3   0   0  429.56   35.80
  -3   0   0  412.86   36.20
  -3   0   0  433.16   36.30
  -3   0   0  410.66   35.60
  -3   0   0  403.16   35.60
  -3   0   0  396.86   36.30
  -3   0   0  415.26   35.70
  -3   0   0  425.86   36.30
   4   0   0   59.09    7.40
   4   0   0   73.09    9.10
   4   0   0   65.59    9.50
   4   0   0   58.79    8.90
   4   0   0   73.29    9.30
   4   0   0   55.29    7.70
   4   0   0   56.79    8.20
  -4   0   0   48.60    8.20
  -4   0   0   61.49    7.30
  -4   0   0   54.19    7.70
  -4   0   0   65.29    7.50
  -4   0   0   52.09    7.20
  -4   0   0   53.49    8.50
  -4   0   0   54.79    8.40
   5   0   0  154.88   15.90
   5   0   0  153.98   16.30
   5   0   0  158.08   17.10
   5   0   0  175.48   17.60
   5   0   0  135.49   16.10
   5   0   0  146.09   13.90
   5   0   0  152.98   16.20
   5   0   0  173.88   17.00
  -5   0   0  166.58   17.00
  -5   0   0  149.59   16.90
  -5   0   0  175.28   17.00
  -5   0   0  160.48   16.20
  -5   0   0  137.09   15.60
  -5   0   0  172.98   16.00
  -5   0   0  162.28   15.90
   6   0   0  468.95   44.50
   6   0   0  467.65   44.00
   6   0   0  515.65   45.40
   6   0   0  460.95   43.40
   6   0   0  506.75   41.00
   6   0   0  487.25   43.70
   6   0   0  517.75   44.10
   6   0   0  485.95   45.10
  -6   0   0  500.25   43.30
  -6   0   0  430.76   44.10
  -6   0   0  457.95   43.20
  -6   0   0  512.15   44.80
  -6   0   0  495.85   43.50
  -6   0   0  459.25   44.20
   7   0   0    6.70    6.70
   7   0   0    3.60    6.90
   7   0   0    6.00    1.90
   7   0   0   13.50    7.50
   7   0   0    5.90    5.70
   7   0   0   11.00    6.20
  -7   0   0    5.20    5.30
  -7   0   0    8.60    5.80
  -7   0   0    7.80    5.70
  -7   0   0    8.30    5.80
  -7   0   0   11.00    6.20
   8   0   0   94.29   14.50
   8   0   0  102.59   15.00
   8   0   0   62.39   14.20
   8   0   0   70.89   12.60
  -8   0   0   92.79   14.90
  -8   0   0   80.09   13.80
  -8   0   0   68.79   11.40
  -8   0   0   59.89   11.60
   9   0   0    1.60    8.90
   9   0   0   -1.60    8.70
  -9   0   0    6.00    8.30
  -9   0   0    6.10    8.00
  -9   0   0   10.60    7.10
  -9   0   0    5.40    7.90
  10   0   0    3.40   11.20
  10   0   0   16.10   10.10
  10   0   0   12.90   10.70
 -10   0   0   15.20    7.90
 -10   0   0    5.70    9.30
 -10   0   0   -9.80    8.80
 -10   0   0    5.10    8.90
  11   0   0   11.30   13.60
  11   0   0    3.30   10.90
  11   0   0  -10.90   12.50
 -11   0   0   15.40   10.90
 -11   0   0   13.60    9.50
 -11   0   0    0.10   11.60
 -11   0   1   19.90   14.40
 -11   0   1   -7.50   11.50
 -11   0   1   24.10   11.00
 -11   0   1   10.20    9.40
  11   0  -1   17.10   12.80
  11   0  -1   30.90   12.10
  11   0  -1   11.90   13.40
 -10   0   1   17.20    9.70
 -10   0   1   11.00    9.40
 -10   0   1   17.40    8.70
 -10   0   1    7.40    9.90
  10   0  -1   14.40    9.90
  10   0  -1    0.20   10.20
  10   0  -1   25.60   10.80
  -9   0   1   17.60    8.70
  -9   0   1    2.90    6.70
  -9   0   1    2.10    7.70
  -9   0   1    4.20    9.40
   9   0  -1   -0.40    8.00
   9   0  -1    6.80    8.40
   9   0  -1    7.80    2.70
   9   0  -1   15.70   10.10
  -8   0   1   28.70    8.20
  -8   0   1   21.00    9.40
  -8   0   1   28.50    9.50
  -8   0   1   26.80    7.60
   8   0  -1   30.70    8.90
   8   0  -1   21.70    4.70
   8   0  -1   24.20    8.70
   8   0  -1   43.90   10.50
  -7   0   1  521.55   47.90
  -7   0   1  514.95   49.50
  -7   0   1  532.15   48.10
   7   0  -1  521.05   49.40
   7   0  -1  593.84   49.30
   7   0  -1  559.74   50.39
   7   0  -1  502.45   50.09
  -6   0   1   41.30    7.90
  -6   0   1   58.79    9.20
  -6   0   1   43.20    9.20
  -6   0   1   49.20    9.10
  -6   0   1   41.80    7.50
  -6   0   1   34.30    8.70
  -6   0   1   37.20    7.40
   6   0  -1   40.00    8.00
   6   0  -1   35.80    8.50
   6   0  -1   46.50    8.70
   6   0  -1   35.80    8.10
   6   0  -1   40.20    8.80
   6   0  -1   52.09   10.40
   6   0  -1   43.90    8.00
  -5   0   1   17.20    5.00
  -5   0   1   12.40    4.90
  -5   0   1   19.90    5.00
  -5   0   1   16.60    6.10
  -5   0   1   29.20    5.60
  -5   0   1   21.30    6.10
   5   0  -1    9.40    4.70
   5   0  -1   10.40    4.90
   5   0  -1   21.10    5.10
   5   0  -1   13.90    5.50
   5   0  -1   12.50    4.90
   5   0  -1   15.90    4.70
  -4   0   1   72.69    9.40
  -4   0   1   79.09    9.00
  -4   0   1   76.69    9.40
  -4   0   1   69.89    9.10
  -4   0   1   80.89   10.00
  -4   0   1   80.79    9.00
  -4   0   1   78.99    8.80
   4   0  -1   73.79    9.10
   4   0  -1   88.49   10.30
   4   0  -1   76.09    9.40
   4   0  -1   77.19    9.30
   4   0  -1   75.29    9.60
   4   0  -1   83.99    9.20
   4   0  -1   86.39   11.10
  -3   0   1  133.59   12.00
  -3   0   1  104.99   11.10
  -3   0   1  113.29   11.40
  -3   0   1  110.39   11.50
  -3   0   1  116.79   11.30
  -3   0   1  122.29   11.50
  -3   0   1  102.59   11.70
   3   0  -1  124.19   14.90
   3   0  -1  112.29   11.60
   3   0  -1  115.49   11.30
   3   0  -1  108.99   11.80
   3   0  -1  118.59   11.90
   3   0  -1  111.19   11.50
   3   0  -1  115.49   11.40
  -2   0   1 9471.35  811.22
   2   0  -1 9999.00  811.62
  -1   0   1 2528.75  210.68
  -1   0   1 2511.05  210.48
  -1   0   1 2478.15  210.48
  -1   0   1 2591.44  210.68
  -1   0   1 2402.56  210.58
  -1   0   1 2605.14  210.88
   1   0  -1 2463.85  210.58
   1   0  -1 2572.44  210.68
   1   0  -1 2565.44  210.58
   1   0  -1 2550.44  210.48
   1   0  -1 2634.84  210.88
   1   0  -1 2593.74  210.78
   0   0   1    0.00    0.40
   0   0   1    0.10    0.30
   0   0   1   -0.10    0.20
   0   0  -1    0.10    0.30
   0   0  -1   -0.30    0.40
   1   0   1 2887.91  245.68
   1   0   1 2915.01  245.28
   1   0   1 3003.70  245.58
   1   0   1 3091.29  245.88
   1   0   1 3024.50  245.58
  -1   0  -1 2933.01  245.48
  -1   0  -1 2877.11  245.28
  -1   0  -1 2987.30  245.18
  -1   0  -1 2962.20  245.88
   2   0   1   11.20    2.80
   2   0   1   11.70    2.70
   2   0   1    9.10    2.20
   2   0   1   11.30    2.40
   2   0   1    8.10    2.60
   2   0   1    9.70    2.20
   2   0   1   11.50    2.50
  -2   0  -1    7.70    2.30
  -2   0  -1   12.10    2.50
  -2   0  -1    7.00    1.90
  -2   0  -1   13.70    2.70
  -2   0  -1   10.60    2.20
  -2   0  -1    9.70    2.30
  -2   0  -1   10.40    2.70
   3   0   1  393.06   34.40
   3   0   1  422.56   33.90
   3   0   1  389.26   34.50
   3   0   1  402.56   34.40
   3   0   1  402.06   33.70
   3   0   1  389.66   33.90
   3   0   1  390.36   33.70
  -3   0  -1  370.56   33.60
  -3   0  -1  383.56   34.20
  -3   0  -1  349.37   33.50
  -3   0  -1  379.26   33.60
  -3   0  -1  397.36   34.40
  -3   0  -1  390.46   33.80
  -3   0  -1  387.46   34.30
   4   0   1    7.50    4.10
   4   0   1    8.80    3.70
   4   0   1   16.20    4.10
   4   0   1   17.70    4.80
   4   0   1    9.60    3.10
   4   0   1   11.00    3.30
   4   0   1    8.20    4.00
  -4   0  -1   10.60    3.50
  -4   0  -1   10.10    3.80
  -4   0  -1   17.80    4.00
  -4   0  -1    6.00    3.70
  -4   0  -1   18.30    3.90
  -4   0  -1    9.30    3.60
  -4   0  -1    5.70    3.40
   5   0   1  136.79   14.50
   5   0   1  140.19   15.30
   5   0   1  140.79   15.50
   5   0   1  132.89   15.80
   5   0   1  141.79   14.70
   5   0   1  141.99   15.40
   5   0   1  138.19   14.80
  -5   0  -1  139.39   15.40
  -5   0  -1  141.69   15.30
  -5   0  -1  143.39   15.60
  -5   0  -1  126.49   14.40
  -5   0  -1  143.69   14.60
  -5   0  -1  134.19   14.50
  -5   0  -1  143.99   14.50
   6   0   1  149.49   16.80
   6   0   1  164.18   17.90
   6   0   1  153.98   16.60
   6   0   1  148.19   17.90
   6   0   1  145.79   18.00
   6   0   1  178.08   17.40
   6   0   1  181.08   19.20
  -6   0  -1  125.59   17.10
  -6   0  -1  167.28   18.50
  -6   0  -1  165.28   16.80
  -6   0  -1  137.69   16.40
  -6   0  -1  166.58   16.40
  -6   0  -1  147.89   17.40
   7   0   1   -8.00    4.60
   7   0   1   16.70    7.70
   7   0   1   -5.80    6.00
   7   0   1   -2.80    6.00
  -7   0  -1    2.10    5.10
  -7   0  -1   -0.20    5.90
  -7   0  -1   -1.40    5.00
  -7   0  -1    6.70    5.60
  -7   0  -1   12.30    6.20
  -7   0  -1    8.80    5.00
   8   0   1    1.50    8.60
   8   0   1    2.30    7.00
   8   0   1    3.40    6.70
   8   0   1    4.60    6.50
  -8   0  -1   -0.40    5.60
  -8   0  -1    1.80    7.40
  -8   0  -1    7.50    6.80
  -8   0  -1    2.20    5.50
   9   0   1    8.00    9.60
   9   0   1   12.40    8.00
   9   0   1   10.20   10.00
  -9   0  -1   15.90    7.80
  -9   0  -1    7.80    9.60
  10   0   1   16.10   10.20
  10   0   1   10.50   11.10
  10   0   1   15.60   10.30
 -10   0  -1   -3.90    8.10
 -10   0  -1   11.40    8.00
 -10   0  -1  -15.00    9.50
  11   0   1    7.50   13.90
  11   0   1    1.30   12.50
 -11   0  -1    0.30    8.70
 -11   0  -1   19.00   12.10
 -11   0  -1   12.40   12.70
 -11   0   2   -8.20   12.20
 -11   0   2    2.60    9.70
 -11   0   2   14.80   10.00
 -11   0   2   25.50   20.20
  11   0  -2   -0.10   12.80
  11   0  -2   11.00   13.50
  11   0  -2    5.30   10.50
 -10   0   2   10.90    8.80
 -10   0   2   -5.70   10.80
 -10   0   2    1.90   10.30
  10   0  -2  -11.40    7.60
  10   0  -2    2.20   10.30
  10   0  -2    2.00   10.60
  -9   0   2   73.39   12.60
  -9   0   2   77.99   12.80
  -9   0   2   57.49   14.20
   9   0  -2   78.89   14.60
   9   0  -2   67.19   14.60
   9   0  -2   67.69    9.10
   9   0  -2   55.69   14.50
  -8   0   2   -2.10    5.30
  -8   0   2   12.20    7.70
  -8   0   2    8.90    7.60
  -8   0   2    2.40    5.80
   8   0  -2    6.30    8.80
   8   0  -2    6.90    7.30
   8   0  -2    3.40    6.90
  -7   0   2   10.90    5.90
  -7   0   2   12.10    7.20
  -7   0   2    4.70    5.50
  -7   0   2   17.30    7.20
   7   0  -2   -2.80    6.60
   7   0  -2    5.50    5.40
   7   0  -2   16.40    8.10
   7   0  -2   14.70    6.70
  -6   0   2   -0.10    4.10
  -6   0   2    3.20    4.60
  -6   0   2    5.80    4.90
  -6   0   2    2.20    4.10
  -6   0   2   -4.50    5.10
  -6   0   2    4.70    5.40
  -6   0   2   -6.20    4.00
   6   0  -2    4.20    5.90
   6   0  -2    1.50    4.30
   6   0  -2    5.50    5.90
   6   0  -2   -2.20    5.00
   6   0  -2    6.00    5.10
   6   0  -2   -0.40    4.10
  -5   0   2    4.50    3.70
  -5   0   2    5.80    4.20
  -5   0   2   10.20    4.80
  -5   0   2    6.10    4.50
  -5   0   2    1.10    3.50
  -5   0   2    8.40    4.50
  -5   0   2    5.30    3.90
   5   0  -2   -0.20    3.80
   5   0  -2    9.60    4.90
   5   0  -2    4.10    4.50
   5   0  -2    2.40    4.00
   5   0  -2    2.20    4.10
   5   0  -2    2.00    4.50
  -4   0   2  606.74   50.69
  -4   0   2  604.44   49.60
  -4   0   2  567.44   50.09
  -4   0   2  567.44   49.30
  -4   0   2  574.94   49.90
  -4   0   2  561.74   49.80
  -4   0   2  554.44   50.09
   4   0  -2  546.45   49.60
   4   0  -2  550.44   50.29
   4   0  -2  581.44   50.29
   4   0  -2  565.64   50.59
   4   0  -2  565.34   49.50
   4   0  -2  561.54   50.09
  -3   0   2  534.95   46.40
  -3   0   2  510.95   46.60
  -3   0   2  541.75   45.90
  -3   0   2  546.55   46.50
  -3   0   2  530.45   46.40
  -3   0   2  524.05   45.90
  -3   0   2  501.55   46.10
   3   0  -2  596.94   46.60
   3   0  -2  542.05   46.10
   3   0  -2  520.25   45.90
   3   0  -2  520.55   46.50
   3   0  -2  554.94   47.00
   3   0  -2  512.95   46.50
  -2   0   2   48.30    5.70
  -2   0   2   45.50    6.20
  -2   0   2   39.90    6.00
  -2   0   2   44.00    5.80
  -2   0   2   57.89    8.60
  -2   0   2   39.80    6.20
   2   0  -2   28.80    5.20
   2   0  -2   38.50    6.00
   2   0  -2   52.79    6.20
   2   0  -2   49.99    6.70
   2   0  -2   44.90    5.10
  -1   0   2 1838.62  152.08
  -1   0   2 1801.22  151.58
  -1   0   2 1911.81  151.88
  -1   0   2 1849.31  151.48
  -1   0   2 1874.71  151.58
  -1   0   2 1841.52  152.08
   1   0  -2 1914.21  152.08
   1   0  -2 1753.92  151.78
   1   0  -2 1696.23  151.58
   1   0  -2 1743.63  151.48
   1   0  -2 1869.51  152.18
   1   0  -2 1782.62  151.58
   0   0   2 2600.14  211.98
   0   0   2 2535.65  211.48
   0   0   2 2530.65  211.68
   0   0   2 2550.24  212.58
   0   0   2 2539.95  212.18
   0   0   2 2607.74  211.88
   0   0  -2 2598.34  212.28
   0   0  -2 2412.06  211.78
   0   0  -2 2610.54  212.08
   0   0  -2 2550.54  211.68
   0   0  -2 2556.74  211.48
   1   0   2   41.50    4.60
   1   0   2   43.90    5.80
   1   0   2   33.70    4.10
  -1   0  -2   33.70    5.30
  -1   0  -2   36.10    4.20
  -1   0  -2   42.00    5.30
  -1   0  -2   37.60    4.60
   2   0   2 1907.41  158.48
   2   0   2 1865.11  158.98
   2   0   2 1820.72  159.08
   2   0   2 1858.51  158.88
   2   0   2 1979.50  159.68
  -2   0  -2 1926.51  158.48
  -2   0  -2 1915.61  158.98
  -2   0  -2 1937.31  160.38
  -2   0  -2 1939.01  158.18
   3   0   2   -2.80    2.50
   3   0   2    4.30    2.40
   3   0   2   -2.10    1.70
   3   0   2    1.80    2.50
   3   0   2    1.60    2.70
   3   0   2   -1.70    2.30
  -3   0  -2    0.20    2.00
  -3   0  -2    1.30    2.30
  -3   0  -2   -2.70    2.20
  -3   0  -2   -0.90    2.40
  -3   0  -2    1.20    1.60
   4   0   2  317.97   28.50
   4   0   2  325.17   29.30
   4   0   2  322.17   30.10
   4   0   2  310.67   29.00
   4   0   2  312.67   28.20
   4   0   2  303.77   28.30
   4   0   2  314.27   29.30
  -4   0  -2  317.27   28.20
  -4   0  -2  306.57   29.20
  -4   0  -2  298.97   26.50
  -4   0  -2  319.37   28.10
  -4   0  -2  328.17   28.50
  -4   0  -2  328.07   29.00
  -4   0  -2  331.17   29.10
   5   0   2  539.55   51.69
   5   0   2  596.44   50.79
   5   0   2  594.44   51.59
   5   0   2  616.34   52.79
   5   0   2  578.94   50.59
   5   0   2  615.24   52.99
   5   0   2  546.85   50.69
  -5   0  -2  548.95   50.39
  -5   0  -2  578.04   51.59
  -5   0  -2  569.44   50.59
  -5   0  -2  612.04   51.39
   6   0   2    1.90    5.30
   6   0   2    1.40    5.80
   6   0   2    3.50    4.10
   6   0   2    6.90    6.30
   6   0   2    1.90    4.40
   6   0   2    9.20    5.90
  -6   0  -2    9.00    4.50
  -6   0  -2    8.90    3.90
  -6   0  -2    1.20    5.50
  -6   0  -2    5.30    5.80
  -6   0  -2    2.00    3.70
   7   0   2  684.13   58.09
   7   0   2  628.34   56.49
   7   0   2  580.84   57.79
   7   0   2  614.24   59.09
   7   0   2  587.14   56.29
  -7   0  -2  651.03   56.29
  -7   0  -2  631.34   56.89
  -7   0  -2  669.43   57.89
  -7   0  -2  655.63   56.09
   8   0   2   25.40   11.00
   8   0   2   16.10    8.50
   8   0   2   22.00    8.40
   8   0   2   35.80   10.20
  -8   0  -2   32.10    8.10
  -8   0  -2   25.60    8.70
  -8   0  -2   29.60    9.00
   9   0   2   24.40   11.20
   9   0   2   28.90   10.90
  -9   0  -2   27.40   10.00
  -9   0  -2   20.30    9.20
  -9   0  -2   19.30    9.50
  10   0   2   -0.70   11.00
  10   0   2    7.40   11.60
 -10   0  -2    4.70    9.80
 -10   0  -2    2.80    8.90
 -10   0  -2   -3.00    6.80
  11   0   2   -6.10   14.10
  11   0   2   -9.10   11.80
 -11   0  -2   -1.10   11.40
 -11   0  -2    8.00    9.80
 -11   0   3   -7.50    9.70
 -11   0   3    5.70   11.80
 -11   0   3   -2.70   12.70
 -11   0   3    7.60   10.00
  11   0  -3   -9.10   10.20
  11   0  -3    2.80   13.00
  11   0  -3    3.50   12.90
 -10   0   3    5.60    8.60
 -10   0   3   16.40   10.80
 -10   0   3   20.60    9.60
  10   0  -3   -0.80   11.00
  10   0  -3    3.10   11.40
  10   0  -3   13.30   11.10
  -9   0   3    3.60    7.30
  -9   0   3    0.70    7.30
  -9   0   3    6.20    9.60
  -9   0   3   -3.90    8.70
   9   0  -3    9.70    9.30
   9   0  -3   -0.70    8.80
   9   0  -3   -4.60    8.40
  -8   0   3  246.78   27.20
  -8   0   3  271.47   27.70
  -8   0   3  295.47   30.00
  -8   0   3  264.77   28.80
   8   0  -3  255.57   28.10
   8   0  -3  249.88   29.40
  -7   0   3    1.50    6.70
  -7   0   3   -3.60    5.60
  -7   0   3    1.50    5.40
  -7   0   3    2.10    6.00
   7   0  -3   -4.10    5.30
   7   0  -3   -6.20    4.80
   7   0  -3   12.00    7.70
  -6   0   3   23.00    6.60
  -6   0   3   40.60    7.90
  -6   0   3   31.90    7.50
  -6   0   3   45.00    9.60
  -6   0   3   29.90    8.40
   6   0  -3   27.90    8.10
   6   0  -3   33.40    7.50
   6   0  -3   19.70    8.50
   6   0  -3   22.40    7.90
   6   0  -3   50.19    9.70
  -5   0   3   23.30    8.70
  -5   0   3   16.10    5.70
  -5   0   3   23.50    6.20
  -5   0   3   19.60    5.50
  -5   0   3   16.10    5.50
   5   0  -3   15.20    5.80
   5   0  -3   22.10    6.70
   5   0  -3    8.20    5.20
   5   0  -3   15.40    6.40
   5   0  -3    6.40    4.20
   5   0  -3   11.00    5.80
  -4   0   3  243.98   22.20
  -4   0   3  243.78   22.10
  -4   0   3  218.68   21.00
  -4   0   3  212.78   21.90
  -4   0   3  222.48   21.30
  -4   0   3  219.28   22.40
  -4   0   3  223.68   21.70
   4   0  -3  212.28   22.00
   4   0  -3  224.08   21.80
   4   0  -3  230.18   22.60
   4   0  -3  211.68   22.20
   4   0  -3  234.38   21.70
   4   0  -3  193.08   22.10
  -3   0   3  255.47   23.80
  -3   0   3  284.07   25.20
  -3   0   3  273.77   24.60
  -3   0   3  261.17   24.40
  -3   0   3  266.27   24.00
  -3   0   3  249.78   24.10
   3   0  -3  242.88   24.10
   3   0  -3  282.77   24.80
   3   0  -3  248.98   24.80
   3   0  -3  253.27   24.10
   3   0  -3  268.27   24.00
   3   0  -3  262.87   24.90
  -2   0   3 1666.23  136.59
  -2   0   3 1641.74  135.79
  -2   0   3 1625.94  135.99
  -2   0   3 1612.64  135.99
  -2   0   3 1630.44  136.79
  -2   0   3 1614.94  136.39
   2   0  -3 1549.54  135.89
   2   0  -3 1652.33  136.09
   2   0  -3 1661.53  136.79
   2   0  -3 1602.74  136.39
   2   0  -3 1629.54  135.89
   2   0  -3 1601.54  136.79
  -1   0   3   21.20    4.50
  -1   0   3   24.40    3.80
  -1   0   3   22.80    4.00
  -1   0   3   33.50    5.20
  -1   0   3   19.00    4.20
  -1   0   3   25.60    3.90
   1   0  -3   26.90    4.60
   1   0  -3   23.50    4.90
   1   0  -3   20.20    3.60
   1   0  -3   19.90    3.60
   0   0   3 5069.69  402.16
   0   0   3 4743.43  402.46
   0   0   3 4641.34  401.56
   0   0   3 5123.99  401.46
   0   0   3 4775.42  402.96
   0   0   3 4851.31  401.96
   0   0  -3 4889.61  403.36
   0   0  -3 4781.82  401.96
   0   0  -3 4855.61  401.66
   0   0  -3 4913.31  402.16
   0   0  -3 4700.93  401.36
   1   0   3  362.56   32.40
   1   0   3  374.56   33.20
   1   0   3  366.56   32.50
  -1   0  -3  357.26   33.10
  -1   0  -3  373.26   31.50
  -1   0  -3  387.06   32.10
  -1   0  -3  391.96   33.10
  -1   0  -3  359.86   32.60
   2   0   3  696.13   58.79
   2   0   3  675.23   57.39
   2   0   3  673.93   57.89
   2   0   3  672.73   57.99
  -2   0  -3  656.83   57.99
  -2   0  -3  655.13   57.89
  -2   0  -3  695.63   58.89
  -2   0  -3  689.13   57.49
   3   0   3   54.69    6.80
   3   0   3   38.10    6.50
   3   0   3   38.90    6.30
   3   0   3   37.40    7.80
   3   0   3   55.39    7.90
   3   0   3   42.20    6.90
  -3   0  -3   37.50    5.90
  -3   0  -3   44.30    5.70
  -3   0  -3   40.00    6.50
  -3   0  -3   46.60    7.30
  -3   0  -3   22.30    6.10
   4   0   3  351.26   31.50
   4   0   3  362.66   32.10
   4   0   3  348.97   31.90
   4   0   3  339.17   30.90
   4   0   3  333.87   34.90
   4   0   3  320.37   31.60
  -4   0  -3  344.97   30.70
  -4   0  -3  342.37   29.50
  -4   0  -3  334.17   31.10
  -4   0  -3  347.67   32.30
  -4   0  -3  353.06   31.80
  -4   0  -3  349.47   30.30
   5   0   3  170.68   19.20
   5   0   3  176.38   19.30
   5   0   3  170.78   18.30
   5   0   3  147.89   18.50
   5   0   3  180.18   20.60
   5   0   3  179.28   19.20
  -5   0  -3  181.18   18.10
  -5   0  -3  183.58   18.90
  -5   0  -3  194.38   17.90
  -5   0  -3  157.38   19.10
  -5   0  -3  194.68   17.50
   6   0   3  120.49   16.30
   6   0   3  104.79   13.30
   6   0   3  102.79   15.70
   6   0   3   99.49   16.70
  -6   0  -3   95.29   12.50
  -6   0  -3  113.19   13.70
  -6   0  -3   97.79   13.20
  -6   0  -3  127.19   16.10
   7   0   3   45.80    9.40
   7   0   3   24.10    9.90
   7   0   3   55.49   11.70
   7   0   3   29.50   10.70
  -7   0  -3   27.10    7.70
  -7   0  -3   39.70    9.20
   8   0   3  182.58   25.60
   8   0   3  161.68   22.60
  -8   0  -3  162.58   20.90
  -8   0  -3  184.28   19.30
   9   0   3   12.70    8.90
   9   0   3   17.60   11.40
  -9   0  -3    0.90    6.60
  -9   0  -3   18.20    9.10
  10   0   3   42.10   16.00
  10   0   3   60.39   17.10
 -10   0  -3   53.19   13.80
 -10   0  -3   72.19   13.30
  11   0   3   -4.40   15.10
  11   0   3    0.00   14.90
 -11   0  -3   15.00   12.40
 -11   0  -3    9.30    9.30
 -11   0   4   15.00   13.20
 -11   0   4   27.90   11.10
  11   0  -4   10.80   14.30
  11   0  -4   15.90   14.70
  11   0  -4   22.20   15.50
 -10   0   4   -2.10    9.00
 -10   0   4   -9.30    8.50
 -10   0   4   14.80   11.60
 -10   0   4   -2.30    9.50
  10   0  -4    7.50    9.70
  10   0  -4   -4.20   10.60
  10   0  -4    9.30   11.30
  -9   0   4    7.70   10.10
  -9   0   4    6.00    8.00
  -9   0   4   18.90    8.80
  -9   0   4  -14.90    7.30
   9   0  -4   -2.90    7.60
   9   0  -4    4.90    9.50
   9   0  -4   -2.60    8.70
  -8   0   4   27.00    9.30
  -8   0   4   10.40    8.80
  -8   0   4   29.80    8.90
  -8   0   4   17.10    9.60
   8   0  -4   20.70    8.90
   8   0  -4   20.80    8.10
   8   0  -4   22.00    8.70
  -7   0   4  303.97   30.00
  -7   0   4  335.97   32.20
  -7   0   4  291.67   30.50
  -7   0   4  277.27   30.00
   7   0  -4  301.17   30.20
   7   0  -4  312.37   31.40
   7   0  -4  274.57   30.90
  -6   0   4  320.57   28.80
  -6   0   4  300.17   29.10
  -6   0   4  292.37   30.60
  -6   0   4  316.77   29.60
   6   0  -4  264.47   30.10
   6   0  -4  270.07   28.10
   6   0  -4  311.07   30.10
   6   0  -4  256.87   29.90
   6   0  -4  281.07   29.40
  -5   0   4  146.69   15.80
  -5   0   4  148.39   16.10
  -5   0   4  129.39   16.10
  -5   0   4  129.99   15.00
  -5   0   4  131.99   16.20
  -5   0   4  140.89   16.70
  -5   0   4  136.59   16.00
   5   0  -4  128.99   18.30
   5   0  -4  127.79   15.80
   5   0  -4  137.19   16.50
   5   0  -4  133.69   15.10
   5   0  -4  135.99   19.00
   5   0  -4  154.18   16.80
  -4   0   4  600.34   52.19
  -4   0   4  647.64   55.09
  -4   0   4  567.04   52.49
  -4   0   4  548.15   52.59
  -4   0   4  579.84   52.29
  -4   0   4  578.34   51.79
   4   0  -4  606.84   52.99
   4   0  -4  634.24   52.09
   4   0  -4  552.04   52.09
   4   0  -4  612.14   52.69
   4   0  -4  616.44   53.69
   4   0  -4  592.14   53.39
  -3   0   4  460.35   43.00
  -3   0   4  480.55   43.70
  -3   0   4  542.15   43.50
  -3   0   4  515.95   44.60
  -3   0   4  505.35   43.90
  -3   0   4  506.85   43.00
   3   0  -4  500.75   43.40
   3   0  -4  468.75   44.20
   3   0  -4  484.55   42.80
   3   0  -4  462.95   43.00
   3   0  -4  485.65   43.70
   3   0  -4  463.35   44.00
  -2   0   4 2069.89  169.58
  -2   0   4 2015.10  168.58
  -2   0   4 2007.50  169.08
  -2   0   4 1984.40  168.28
  -2   0   4 2101.19  169.58
  -2   0   4 1977.80  168.38
   2   0  -4 2022.60  169.08
   2   0  -4 1933.11  169.58
   2   0  -4 2021.80  168.38
   2   0  -4 1991.40  169.38
   2   0  -4 2105.89  168.68
   2   0  -4 1935.91  168.48
  -1   0   4  364.96   31.40
  -1   0   4  345.37   30.50
  -1   0   4  364.26   31.00
  -1   0   4  357.46   31.80
  -1   0   4  362.16   32.30
  -1   0   4  341.27   30.50
   1   0  -4  338.67   30.50
   1   0  -4  344.97   31.70
   1   0  -4  371.56   32.40
   1   0  -4  348.17   31.30
   1   0  -4  335.27   30.60
   1   0  -4  313.07   30.80
   0   0   4   27.90    6.40
   0   0   4   34.30    5.60
   0   0   4   26.10    4.90
   0   0   4   20.20    4.10
   0   0   4   20.00    4.90
   0   0   4   25.80    4.20
   0   0  -4   16.60    4.60
   0   0  -4   21.60    3.70
   0   0  -4   28.10    5.60
   0   0  -4   23.20    4.40
   0   0  -4   25.90    4.80
   1   0   4   41.90    6.40
   1   0   4   50.39    6.30
   1   0   4   40.20    7.50
   1   0   4   30.70    5.90
  -1   0  -4   41.30    5.20
  -1   0  -4   36.10    5.50
  -1   0  -4   39.50    6.80
  -1   0  -4   55.59    7.30
  -1   0  -4   46.70    7.70
   2   0   4 1138.59   98.19
   2   0   4 1163.78   98.89
   2   0   4 1211.18  100.09
   2   0   4 1191.68   98.89
  -2   0  -4 1134.59   99.89
  -2   0  -4 1181.58   98.29
  -2   0  -4 1175.08   99.19
  -2   0  -4 1179.18   98.89
  -2   0  -4 1133.59   97.49
   3   0   4 2356.86  191.88
   3   0   4 2294.07  190.88
   3   0   4 2385.66  193.08
   3   0   4 2310.87  192.18
   3   0   4 2129.89  191.48
  -3   0  -4 2423.16  191.08
  -3   0  -4 2109.69  192.48
  -3   0  -4 2278.37  191.48
  -3   0  -4 2211.08  190.08
  -3   0  -4 2371.56  191.88
   4   0   4  416.96   38.90
   4   0   4  412.26   38.70
   4   0   4  413.66   40.30
   4   0   4  426.76   39.00
   4   0   4  404.46   37.80
   4   0   4  392.86   38.60
  -4   0  -4  457.95   37.80
  -4   0  -4  427.66   38.30
  -4   0  -4  482.35   39.40
   5   0   4   44.50    9.20
   5   0   4   35.80    8.10
   5   0   4   44.60    8.50
   5   0   4   37.40   10.10
   5   0   4   41.50    7.50
   5   0   4   40.20    9.60
  -5   0  -4   48.80    5.80
  -5   0  -4   50.49    8.00
  -5   0  -4   40.00    9.00
  -5   0  -4   42.10    9.10
  -5   0  -4   44.20    7.20
   6   0   4  571.14   52.69
   6   0   4  547.65   49.50
   6   0   4  590.04   50.89
   6   0   4  486.25   50.09
  -6   0  -4  554.74   48.10
  -6   0  -4  549.85   49.10
  -6   0  -4  523.35   48.50
  -6   0  -4  562.84   50.19
   7   0   4   85.19   15.50
   7   0   4   99.59   14.50
   7   0   4   96.49   18.60
   7   0   4  108.39   17.20
  -7   0  -4  115.09   16.50
  -7   0  -4  109.79   14.20
  -7   0  -4   94.29   12.90
   8   0   4  116.89   18.90
   8   0   4  103.09   20.80
  -8   0  -4  135.09   18.70
  -8   0  -4  110.29   15.40
  -8   0  -4  115.69   15.40
   9   0   4   18.30   11.40
   9   0   4    3.10   12.10
  -9   0  -4   -3.10    8.00
  -9   0  -4    2.30    7.30
  10   0   4   42.10   29.80
  10   0   4    5.60   13.20
 -10   0  -4    6.10    8.70
 -10   0  -4    6.70   11.10
  11   0   4   -7.40   22.30
 -11   0  -4   13.00   12.90
 -11   0  -4   -2.10    9.90
 -11   0   5   10.50   21.90
 -11   0   5    8.60   11.70
 -11   0   5  -14.00   10.60
 -11   0   5    7.70   14.20
 -10   0   5   -7.50    9.80
 -10   0   5    5.30    9.30
 -10   0   5   -7.90    9.70
 -10   0   5   13.10   12.60
  10   0  -5   15.40   11.70
  10   0  -5   12.50   23.30
  -9   0   5   24.30   12.10
  -9   0   5    1.60    9.50
  -9   0   5    8.80    8.00
  -9   0   5    3.40    8.90
   9   0  -5    1.50    9.80
   9   0  -5   -9.10    9.10
   9   0  -5  -18.50    7.70
  -8   0   5   24.00   11.40
  -8   0   5   32.60   10.70
  -8   0   5   33.10   10.20
  -8   0   5   40.30   14.20
   8   0  -5   37.70   11.80
   8   0  -5   31.00   10.20
   8   0  -5   41.60   11.40
  -7   0   5   -3.50    6.20
  -7   0   5   -5.50    6.30
  -7   0   5   -5.60    5.60
  -7   0   5   -1.40    6.90
   7   0  -5    8.80    8.00
   7   0  -5   -0.50    6.40
   7   0  -5    0.30    7.30
  -6   0   5   87.09   13.90
  -6   0   5   89.49   15.00
  -6   0   5   95.49   14.60
  -6   0   5   84.59   12.90
   6   0  -5   84.89   13.00
   6   0  -5   79.29   14.40
   6   0  -5   67.49   13.30
  -5   0   5  202.98   20.90
  -5   0   5  189.78   21.20
  -5   0   5  196.18   22.30
  -5   0   5  206.68   20.70
   5   0  -5  205.98   21.20
   5   0  -5  177.28   21.10
   5   0  -5  182.48   22.10
   5   0  -5  171.38   19.80
   5   0  -5  175.08   22.30
  -4   0   5  718.03   60.89
  -4   0   5  666.83   60.29
  -4   0   5  674.23   61.39
  -4   0   5  634.84   60.59
  -4   0   5  720.23   62.49
   4   0  -5  749.33   60.89
   4   0  -5  751.12   63.79
   4   0  -5  678.53   61.49
   4   0  -5  706.03   61.29
   4   0  -5  686.63   60.89
   4   0  -5  650.23   62.09
  -3   0   5   -0.10    3.40
  -3   0   5    5.60    3.60
  -3   0   5    5.70    4.00
  -3   0   5    6.00    4.70
  -3   0   5    3.90    4.80
  -3   0   5    6.10    3.90
   3   0  -5    9.30    5.00
   3   0  -5    3.70    4.10
   3   0  -5    6.30    4.20
   3   0  -5   -4.00    4.50
  -2   0   5   48.10    8.10
  -2   0   5   54.29    7.90
  -2   0   5   45.40    8.80
  -2   0   5   47.60    7.50
  -2   0   5   46.20    9.30
  -2   0   5   35.70    7.20
   2   0  -5   55.39    8.30
   2   0  -5   39.60    7.70
   2   0  -5   51.89    9.20
   2   0  -5   52.59    9.20
   2   0  -5   49.70    8.10
   2   0  -5   40.70    6.90
  -1   0   5  531.35   46.60
  -1   0   5  598.94   47.60
  -1   0   5  507.65   46.70
  -1   0   5  507.75   47.40
  -1   0   5  602.34   49.10
  -1   0   5  510.65   48.00
   1   0  -5  550.64   46.80
   1   0  -5  560.34   47.90
   1   0  -5  536.85   49.00
   1   0  -5  550.14   46.90
   1   0  -5  481.35   47.90
   1   0  -5  546.85   47.40
   0   0   5  527.35   47.70
   0   0   5  554.04   50.09
   0   0   5  563.64   47.90
   0   0   5  550.24   49.10
   0   0   5  553.24   48.50
   0   0   5  567.84   48.40
   0   0  -5  535.65   47.70
   0   0  -5  526.95   49.40
   0   0  -5  571.44   49.00
   0   0  -5  549.45   48.30
   0   0  -5  570.04   47.30
   1   0   5  241.68   23.70
   1   0   5  255.67   25.30
   1   0   5  273.87   24.70
   1   0   5  266.57   24.70
  -1   0  -5  269.47   23.10
  -1   0  -5  261.77   26.00
  -1   0  -5  253.77   23.90
  -1   0  -5  258.47   24.90
  -1   0  -5  273.17   24.50
   2   0   5   17.20    5.10
   2   0   5   32.90    5.70
   2   0   5   32.90    6.40
  -2   0  -5   33.30    6.00
  -2   0  -5   28.60    6.50
  -2   0  -5   17.90    6.20
  -2   0  -5   18.10    5.40
  -2   0  -5   28.80    4.30
   3   0   5  782.02   65.89
   3   0   5  767.92   64.79
   3   0   5  735.73   66.99
   3   0   5  729.33   65.59
  -3   0  -5  803.12   66.29
  -3   0  -5  705.73   66.99
  -3   0  -5  768.22   63.79
  -3   0  -5  726.03   65.49
   4   0   5   47.30    8.60
   4   0   5   38.40    8.90
   4   0   5   23.80    6.30
   4   0   5   39.30    9.30
   4   0   5   35.00    8.40
   4   0   5   42.60    8.40
  -4   0  -5   37.20    8.50
  -4   0  -5   29.50    6.40
  -4   0  -5   34.00    7.90
  -4   0  -5   28.20    8.90
   5   0   5  167.68   19.60
   5   0   5  174.38   20.00
   5   0   5  195.98   19.80
   5   0   5  201.78   22.50
  -5   0  -5  163.18   16.70
  -5   0  -5  170.88   19.70
  -5   0  -5  147.09   18.50
  -5   0  -5  182.78   16.60
  -5   0  -5  160.18   17.80
   6   0   5   22.50   10.40
   6   0   5   13.60    8.90
   6   0   5   17.70    8.40
   6   0   5   14.70    8.10
  -6   0  -5   24.30    5.60
  -6   0  -5   24.50    4.30
  -6   0  -5   20.30    6.30
  -6   0  -5   29.70    9.00
   7   0   5   23.90   11.50
   7   0   5   45.00   11.60
  -7   0  -5   28.40    7.20
  -7   0  -5   19.60    6.50
  -7   0  -5   20.10    9.20
   8   0   5   13.90   11.40
   8   0   5   18.60   10.30
  -8   0  -5    0.50    8.20
  -8   0  -5   13.00    7.40
  -8   0  -5    4.90    6.60
   9   0   5   64.29   16.60
   9   0   5  110.69   21.10
  -9   0  -5   78.39   13.60
  -9   0  -5   66.39   16.10
  10   0   5   -3.00   14.60
  10   0   5   15.60   14.10
 -10   0  -5    7.40    8.50
 -10   0  -5  -22.40    9.80
 -10   0   6   -4.70   12.80
 -10   0   6    6.70   11.20
 -10   0   6    5.00   10.50
 -10   0   6    1.40   11.60
  10   0  -6    7.50   11.40
  10   0  -6   36.10   14.40
  10   0  -6   12.40   10.40
  -9   0   6   -5.90    9.30
  -9   0   6   -3.40   10.30
  -9   0   6    7.00    8.80
  -9   0   6    7.20    9.20
   9   0  -6    5.20   11.30
   9   0  -6   -1.60    8.40
   9   0  -6    6.50   10.80
  -8   0   6   30.90   11.80
  -8   0   6   11.70    8.90
  -8   0   6    5.00    8.50
  -8   0   6    4.60    8.50
   8   0  -6    1.80    9.40
   8   0  -6   29.50   10.80
   8   0  -6   25.30    9.90
  -7   0   6   -6.80    7.40
  -7   0   6   -4.60    6.90
  -7   0   6   -0.20    5.70
  -7   0   6    0.90    7.20
   7   0  -6   -0.50    7.50
   7   0  -6    2.00    6.00
   7   0  -6   10.40    8.20
  -6   0   6  178.78   23.20
  -6   0   6  220.18   23.00
  -6   0   6  192.18   21.70
  -6   0   6  188.18   24.20
   6   0  -6  199.38   23.70
   6   0  -6  213.38   23.90
   6   0  -6  195.18   22.00
  -5   0   6    6.80    6.40
  -5   0   6    3.20    6.10
  -5   0   6   -2.00    6.00
   5   0  -6   11.70    7.00
   5   0  -6    7.10    5.50
   5   0  -6    6.80    8.00
   5   0  -6   13.90    7.00
  -4   0   6    3.50    5.30
  -4   0   6    6.40    5.50
  -4   0   6    6.40    6.20
  -4   0   6    6.70    5.50
  -4   0   6    8.20    5.70
  -4   0   6   -3.10    5.80
   4   0  -6    4.50    6.80
   4   0  -6    5.90    5.30
   4   0  -6    5.40    5.50
   4   0  -6   -1.30    7.20
   4   0  -6    5.40    5.20
   4   0  -6    1.80    4.80
  -3   0   6  232.48   24.30
  -3   0   6  213.48   22.90
  -3   0   6  240.68   23.10
  -3   0   6  239.18   22.60
  -3   0   6  258.37   24.40
  -3   0   6  216.28   25.60
   3   0  -6  217.88   22.90
   3   0  -6  185.98   24.30
   3   0  -6  235.18   23.00
   3   0  -6  231.18   23.90
   3   0  -6  211.88   24.00
   3   0  -6  251.57   22.90
  -2   0   6    4.20    4.90
  -2   0   6    3.90    3.90
  -2   0   6    0.70    5.20
  -2   0   6    1.30    5.10
  -2   0   6    2.30    3.90
   2   0  -6    2.60    3.30
   2   0  -6   -1.90    3.30
   2   0  -6    4.90    5.30
   2   0  -6    4.90    5.80
   2   0  -6    1.60    4.10
   2   0  -6    0.30    5.20
  -1   0   6    2.40    3.60
  -1   0   6   11.10    3.80
  -1   0   6    9.00    5.00
  -1   0   6    4.30    4.40
  -1   0   6    6.90    5.90
  -1   0   6    4.60    4.50
   1   0  -6    4.40    4.10
   1   0  -6   13.60    6.00
   1   0  -6    6.60    3.70
   1   0  -6    6.30    4.10
   1   0  -6   11.30    4.50
   0   0   6  213.68   20.50
   0   0   6  199.38   19.10
   0   0   6  198.78   19.60
   0   0   6  217.28   20.60
   0   0   6  191.18   22.50
   0   0   6  215.38   21.80
   0   0  -6  224.18   19.40
   0   0  -6  175.58   21.70
   0   0  -6  185.68   20.80
   0   0  -6  209.08   20.40
   0   0  -6  213.58   21.20
   1   0   6    4.30    3.60
   1   0   6   -1.40    3.40
   1   0   6   -0.10    4.30
   1   0   6   -1.70    3.30
  -1   0  -6    1.20    2.50
  -1   0  -6    0.10    4.00
  -1   0  -6    2.20    3.90
  -1   0  -6    2.40    5.90
  -1   0  -6    5.80    4.90
   2   0   6  523.25   45.30
   2   0   6  477.55   43.30
   2   0   6  486.45   43.50
  -2   0  -6  472.25   41.20
  -2   0  -6  471.05   43.90
  -2   0  -6  429.86   44.50
  -2   0  -6  508.45   42.70
  -2   0  -6  473.15   43.30
   3   0   6  226.08   21.90
   3   0   6  212.48   22.80
   3   0   6  223.08   23.00
   3   0   6  217.08   24.50
  -3   0  -6  239.28   22.00
  -3   0  -6  226.48   20.40
  -3   0  -6  230.48   23.70
  -3   0  -6  268.17   24.60
  -3   0  -6  181.98   24.20
   4   0   6   -5.60    5.30
   4   0   6   11.70    6.40
   4   0   6   -1.60    4.50
   4   0   6    2.30    6.20
  -4   0  -6   11.80    5.90
  -4   0  -6    8.70    5.80
  -4   0  -6    9.00    4.90
  -4   0  -6   10.50    3.50
   5   0   6  571.74   55.29
   5   0   6  571.34   57.49
   5   0   6  626.14   57.89
   5   0   6  651.93   55.89
  -5   0  -6  557.54   54.39
  -5   0  -6  637.44   54.09
  -5   0  -6  623.24   55.99
  -5   0  -6  628.74   52.89
  -5   0  -6  604.64   52.39
   6   0   6   83.39   14.40
   6   0   6   66.99   14.70
   6   0   6   61.49   12.40
  -6   0  -6   56.29   10.80
  -6   0  -6   73.09   13.60
  -6   0  -6   77.49   10.20
  -6   0  -6   67.99    9.00
   7   0   6   20.20   11.60
   7   0   6    3.70    9.50
  -7   0  -6   22.30    9.70
  -7   0  -6   21.60    4.10
  -7   0  -6   17.50    7.40
  -7   0  -6   16.90    6.00
   8   0   6   24.90   14.70
   8   0   6   39.00   13.80
  -8   0  -6   47.40   10.10
  -8   0  -6   47.20   12.90
  -8   0  -6   44.80   10.50
   9   0   6   -4.00   12.00
   9   0   6   29.00   15.30
  -9   0  -6  -21.90    8.80
  -9   0  -6   22.00    9.00
  10   0   6  -14.70   13.30
  10   0   6   46.90   18.40
 -10   0  -6   -3.70   12.90
 -10   0  -6    0.70    9.80
 -10   0   7    5.40   10.70
 -10   0   7    5.50   10.90
 -10   0   7  -11.80   12.90
 -10   0   7    7.30   24.40
  10   0  -7    2.00   13.00
  10   0  -7   -2.50   10.70
  10   0  -7    6.00   13.10
  -9   0   7   12.40   13.50
  -9   0   7   15.90   11.20
  -9   0   7  -11.80    9.50
  -9   0   7    9.80   10.00
   9   0  -7    8.00   12.00
   9   0  -7    8.50   10.70
   9   0  -7   -1.80   10.40
  -8   0   7   -1.70   10.50
  -8   0   7   27.30    9.70
  -8   0   7    6.40    8.40
  -8   0   7   -0.10    8.50
   8   0  -7   -6.40    9.50
   8   0  -7   30.50   11.70
   8   0  -7  -10.40    7.40
  -7   0   7    2.30    9.80
  -7   0   7   13.70    9.50
  -7   0   7   12.20    8.10
  -7   0   7    3.40    7.80
   7   0  -7    4.30    8.30
   7   0  -7    6.00    8.10
   7   0  -7    7.50    7.40
  -6   0   7  133.79   20.60
  -6   0   7  121.09   17.80
  -6   0   7   91.09   18.10
  -6   0   7  108.89   18.00
   6   0  -7  104.69   16.10
   6   0  -7  136.39   18.50
  -5   0   7   89.49   16.00
  -5   0   7   86.19   13.80
  -5   0   7   52.69   12.50
   5   0  -7   94.89   13.20
   5   0  -7   61.29   13.00
   5   0  -7   70.99   13.30
  -4   0   7  123.19   18.70
  -4   0   7  154.98   18.90
  -4   0   7  118.89   16.40
   4   0  -7  103.19   15.40
   4   0  -7  118.19   15.80
   4   0  -7  127.99   19.50
   4   0  -7  109.79   16.80
  -3   0   7   42.20    8.70
  -3   0   7   42.70   10.10
  -3   0   7   43.50    9.10
  -3   0   7   44.60   10.70
  -3   0   7   34.50    8.80
   3   0  -7   48.30    9.00
   3   0  -7   30.60    9.70
   3   0  -7   48.70    9.20
   3   0  -7   39.30    9.40
   3   0  -7   12.60    8.50
  -2   0   7    2.10    4.70
  -2   0   7    0.80    5.50
  -2   0   7    9.40    4.90
  -2   0   7    4.30    6.10
  -2   0   7   -2.30    4.30
  -2   0   7   -1.80    4.80
   2   0  -7   -1.10    6.80
   2   0  -7   -1.40    4.50
   2   0  -7    3.70    4.50
   2   0  -7    5.30    5.10
   2   0  -7   -3.10    5.70
   2   0  -7    1.20    5.90
  -1   0   7  200.58   21.00
  -1   0   7  210.88   19.80
  -1   0   7  181.28   19.00
  -1   0   7  210.08   20.80
  -1   0   7  201.68   22.60
  -1   0   7  196.18   21.70
   1   0  -7  179.78   19.20
   1   0  -7  208.88   19.60
   1   0  -7  188.48   21.20
   1   0  -7  176.68   19.90
   1   0  -7  176.08   21.60
   0   0   7   39.60    9.20
   0   0   7   39.50   11.30
   0   0   7   47.70    9.50
   0   0   7   51.79    9.50
   0   0   7   58.99    9.10
   0   0   7   48.80    7.40
   0   0  -7   47.10    9.70
   0   0  -7   43.30    7.30
   0   0  -7   62.49   12.00
   0   0  -7   46.30    9.00
   0   0  -7   47.40    8.40
   1   0   7   26.20    6.70
   1   0   7   12.30    5.40
   1   0   7   18.20    7.30
   1   0   7    8.10    6.90
   1   0   7   19.10    5.60
  -1   0  -7    5.00    5.70
  -1   0  -7   18.40    4.20
  -1   0  -7   13.40    7.50
  -1   0  -7   17.90    5.50
  -1   0  -7   20.80    6.40
   2   0   7  568.84   51.59
   2   0   7  560.84   51.39
   2   0   7  601.14   50.69
   2   0   7  570.94   53.09
  -2   0  -7  605.04   50.89
  -2   0  -7  525.55   51.29
  -2   0  -7  589.04   52.39
  -2   0  -7  504.25   55.79
  -2   0  -7  593.24   49.20
   3   0   7   47.00    9.80
   3   0   7   53.99   10.70
   3   0   7   66.19   12.40
  -3   0  -7   48.20    8.90
  -3   0  -7   56.29   11.00
  -3   0  -7   58.39   10.20
  -3   0  -7   47.20    6.90
   4   0   7  120.09   18.90
   4   0   7  111.39   16.20
   4   0   7  114.09   16.00
  -4   0  -7  116.59   12.30
  -4   0  -7  128.89   15.50
  -4   0  -7  138.99   18.50
  -4   0  -7  128.89   14.70
   5   0   7  455.15   42.40
   5   0   7  497.05   45.30
   5   0   7  393.26   41.30
  -5   0  -7  435.36   40.20
  -5   0  -7  433.16   42.70
  -5   0  -7  433.36   38.10
  -5   0  -7  433.06   38.40
   6   0   7   41.00   13.40
   6   0   7   39.20   11.40
  -6   0  -7   45.90    7.70
  -6   0  -7   56.89   10.20
  -6   0  -7   41.90    7.80
  -6   0  -7   36.00   11.70
   7   0   7   69.89   17.60
   7   0   7   41.70   12.70
  -7   0  -7   31.80    7.70
  -7   0  -7   51.09   12.30
  -7   0  -7   44.60    7.20
   8   0   7   71.09   18.30
   8   0   7   42.40   15.00
  -8   0  -7   59.59   11.00
  -8   0  -7   41.00   11.20
  -8   0  -7   57.49   15.40
   9   0   7  -12.70   14.30
   9   0   7   14.80   15.00
  -9   0  -7    0.30   11.20
  -9   0  -7   -1.10    8.70
 -10   0  -7   -3.30   13.40
 -10   0  -7  -10.20   10.30
  -9   0   8   12.30   11.70
  -9   0   8   13.10   13.60
  -9   0   8    8.80   13.10
  -9   0   8   -2.90   11.30
   9   0  -8    8.60   12.30
   9   0  -8    2.80   11.70
   9   0  -8  -16.20    9.40
  -8   0   8    0.50    8.20
  -8   0   8   -3.90   12.10
  -8   0   8   -0.90   10.50
  -8   0   8   -3.30    9.40
   8   0  -8    3.00   11.00
   8   0  -8    2.80   10.90
   8   0  -8   -0.50    9.40
  -7   0   8   17.00   10.40
  -7   0   8   10.60    9.60
  -7   0   8   22.60   12.20
  -7   0   8   20.20   11.50
   7   0  -8   24.20   11.50
   7   0  -8   25.20    9.90
   7   0  -8    6.60    8.90
  -6   0   8    3.60    7.40
  -6   0   8   19.00    9.90
  -6   0   8   15.30   11.30
   6   0  -8   19.00    9.30
   6   0  -8    3.70    7.50
   6   0  -8   32.00   11.40
  -5   0   8  104.99   17.80
  -5   0   8   97.29   18.10
  -5   0   8  108.99   17.40
   5   0  -8  117.59   17.60
   5   0  -8  121.19   19.90
   5   0  -8  122.09   18.60
  -4   0   8  131.49   18.90
  -4   0   8  112.99   16.70
  -4   0   8  132.89   19.50
   4   0  -8  112.99   16.20
   4   0  -8  106.49   15.80
   4   0  -8  105.69   16.70
  -3   0   8  100.19   17.20
  -3   0   8   86.79   15.60
  -3   0   8   77.39   14.00
   3   0  -8   88.89   13.40
   3   0  -8   85.89   15.00
   3   0  -8  105.19   14.70
   3   0  -8   95.79   17.10
  -2   0   8   43.60   10.20
  -2   0   8   39.80    8.50
  -2   0   8   51.29   11.60
  -2   0   8   22.80    9.40
  -2   0   8   57.69   10.70
   2   0  -8   59.99   10.30
   2   0  -8   62.39   12.20
   2   0  -8   50.69    9.60
  -1   0   8   92.79   14.00
  -1   0   8   79.79   11.70
  -1   0   8   86.69   14.10
  -1   0   8   86.59   15.40
  -1   0   8   91.89   17.20
   1   0  -8  106.59   12.30
   1   0  -8  102.39   13.70
   1   0  -8   91.19   15.00
   0   0   8  132.79   17.70
   0   0   8   86.69   11.50
   0   0   8  108.69   16.00
   0   0   8  101.49   17.90
   0   0  -8   95.79   13.30
   0   0  -8   80.29   14.00
   0   0  -8   96.79   15.40
   0   0  -8  115.59   12.00
   1   0   8  778.42   67.29
   1   0   8  723.83   68.69
   1   0   8  691.33   65.39
   1   0   8  733.93   65.59
  -1   0  -8  753.42   66.59
  -1   0  -8  742.93   64.59
  -1   0  -8  729.23   63.19
   2   0   8  473.85   45.30
   2   0   8  453.25   43.60
   2   0   8  466.35   43.60
  -2   0  -8  466.05   44.40
  -2   0  -8  476.45   42.70
  -2   0  -8  459.45   40.60
   3   0   8   48.10   12.70
   3   0   8   40.80   10.10
   3   0   8   37.80    8.80
  -3   0  -8   68.49   12.80
  -3   0  -8   49.10    9.00
  -3   0  -8   36.50    6.20
   4   0   8    8.40    7.70
   4   0   8   10.40    9.20
   4   0   8   22.20    8.30
  -4   0  -8    5.80    4.20
  -4   0  -8   12.60    8.00
  -4   0  -8    6.20    5.50
  -4   0  -8    4.10    3.30
   5   0   8  134.99   22.20
   5   0   8  121.99   18.70
  -5   0  -8  136.29   13.90
  -5   0  -8  131.39   19.60
  -5   0  -8  141.29   13.70
  -5   0  -8  132.09   16.30
   6   0   8   18.60    9.00
   6   0   8   10.00   10.00
  -6   0  -8   17.20    9.60
  -6   0  -8   13.70    6.10
  -6   0  -8   11.90    7.50
  -6   0  -8    6.70    4.40
  -6   0  -8    2.80    4.70
   7   0   8   32.50   11.40
   7   0   8   35.10   15.60
  -7   0  -8   -0.30   10.30
  -7   0  -8   22.30    8.70
  -7   0  -8   25.10    6.70
  -7   0  -8   25.40    6.40
  -7   0  -8   28.80    7.00
   8   0   8   10.30   21.00
   8   0   8   12.50   12.30
  -8   0  -8   21.30    9.60
  -8   0  -8   15.00    4.70
  -8   0  -8   18.00   12.40
  -8   0  -8    4.20    7.10
   9   0   8   14.40   17.30
   9   0   8   11.50   14.10
  -9   0  -8    2.10   13.70
  -9   0  -8   16.00   10.00
  -9   0   9  -16.70   11.80
  -9   0   9   10.70   16.00
  -9   0   9  -18.90   13.00
  -9   0   9   -7.40   11.90
   9   0  -9  -14.90   13.70
   9   0  -9    9.80   19.60
   9   0  -9  -13.50   12.80
  -8   0   9    1.60   12.20
  -8   0   9   12.40   10.80
  -8   0   9   11.90   13.30
   8   0  -9  -22.90   10.90
   8   0  -9   -0.50   11.20
  -7   0   9   -3.70   10.50
  -7   0   9   15.10    9.40
  -7   0   9   -2.00   11.00
  -7   0   9   -2.60    9.80
   7   0  -9  -19.30    8.80
   7   0  -9   -3.80    8.90
   7   0  -9   -1.60    9.20
  -6   0   9   20.50   10.40
  -6   0   9   12.30   10.30
  -6   0   9   -2.00   11.20
   6   0  -9    3.90    9.60
   6   0  -9   11.00    9.50
   6   0  -9   -0.70    7.90
  -5   0   9   59.89   12.90
  -5   0   9   49.90   14.40
  -5   0   9   61.69   13.80
   5   0  -9   41.70   11.80
   5   0  -9   72.49   14.10
   5   0  -9   67.69   12.80
  -4   0   9    9.80    8.50
  -4   0   9    7.30    8.80
  -4   0   9   -2.70   10.90
   4   0  -9    3.30    6.80
   4   0  -9    4.20    7.00
   4   0  -9   -0.60    7.40
  -3   0   9   -4.80    7.20
  -3   0   9    7.40    8.70
  -3   0   9    1.30   11.10
   3   0  -9   -7.60    6.10
   3   0  -9   -7.90    5.30
   3   0  -9   -0.80    6.20
  -2   0   9  249.58   29.10
  -2   0   9  238.78   26.90
  -2   0   9  232.28   25.10
  -2   0   9  275.77   29.40
   2   0  -9  261.77   27.70
   2   0  -9  247.98   25.50
   2   0  -9  242.28   25.80
  -1   0   9   30.50    9.70
  -1   0   9   19.20    6.00
  -1   0   9   15.40    8.00
  -1   0   9   25.10   10.00
   1   0  -9   27.00    9.80
   1   0  -9   24.30    7.70
   1   0  -9   18.80    6.20
   0   0   9   19.90    9.80
   0   0   9   20.10    5.70
   0   0   9   20.00    9.20
   0   0   9   16.20    7.40
   0   0  -9   10.50    6.60
   0   0  -9    6.60    7.20
   1   0   9  491.05   48.50
   1   0   9  493.95   46.50
   1   0   9  448.26   44.40
  -1   0  -9  474.85   41.90
  -1   0  -9  446.76   45.30
  -1   0  -9  484.45   43.70
   2   0   9  228.48   24.40
   2   0   9  183.58   24.90
   2   0   9  246.08   32.30
  -2   0  -9  204.98   19.90
  -2   0  -9  177.98   23.50
  -2   0  -9  222.68   22.60
   3   0   9  -13.70    6.20
  -3   0  -9    4.10    7.70
  -3   0  -9    8.10    4.00
  -3   0  -9    7.40    6.30
   4   0   9  209.78   24.40
   4   0   9  234.38   27.90
  -4   0  -9  232.68   26.00
  -4   0  -9  215.58   21.90
  -4   0  -9  174.88   18.50
  -4   0  -9  203.98   20.10
   5   0   9    5.50    9.40
   5   0   9    7.00    9.90
  -5   0  -9    2.40    9.00
  -5   0  -9    0.50    3.40
   6   0   9   39.70   15.60
   6   0   9   51.29   14.60
  -6   0  -9   68.79   12.30
  -6   0  -9   51.09   14.50
  -6   0  -9   59.19    7.90
  -6   0  -9   72.89   10.70
   7   0   9   53.79   15.60
   7   0   9   36.00   13.30
  -7   0  -9   23.90    7.80
  -7   0  -9   34.50    6.40
  -7   0  -9    8.60    9.20
  -7   0  -9   28.10   13.10
   8   0   9  -16.40   12.80
   8   0   9  -20.20   12.00
  -8   0  -9    4.30    9.60
  -8   0  -9   25.00   12.70
  -8   0  10   15.20   13.00
  -8   0  10    8.70   11.20
  -8   0  10   -8.60   14.30
  -8   0  10   -3.60   13.10
   8   0 -10    0.10   11.30
   8   0 -10    4.70   12.60
   8   0 -10    3.30   12.80
  -7   0  10   23.20   14.80
  -7   0  10   23.10   12.90
  -7   0  10   20.10   12.00
   7   0 -10   14.10   12.40
   7   0 -10  -13.30   11.00
  -6   0  10    4.90   11.30
  -6   0  10   -6.60   10.00
  -6   0  10    5.10   11.30
   6   0 -10   18.50   11.90
   6   0 -10   12.70   10.20
   6   0 -10   -0.30   10.00
  -5   0  10  -19.90    7.90
  -5   0  10    2.60   11.10
  -5   0  10   11.00   10.10
   5   0 -10    3.30    8.10
   5   0 -10  -12.60    8.30
   5   0 -10  -10.60    8.70
  -4   0  10   19.30   10.40
  -4   0  10   -5.40    8.30
  -4   0  10   -3.30    9.10
   4   0 -10   11.30   10.60
   4   0 -10    2.10    8.80
   4   0 -10    4.90    8.10
  -3   0  10  117.09   18.50
  -3   0  10  106.49   19.30
  -3   0  10   93.19   17.20
   3   0 -10  100.99   19.40
   3   0 -10   83.49   14.80
   3   0 -10   65.79   13.90
  -2   0  10    8.20    8.50
  -2   0  10   -4.30    7.50
  -2   0  10    4.70    9.50
   2   0 -10    1.20    6.50
   2   0 -10    2.00    8.00
   2   0 -10   -7.00    6.30
  -1   0  10   -4.30    6.20
  -1   0  10    5.50    8.40
  -1   0  10    6.50    9.20
  -1   0  10    0.50    7.90
   1   0 -10   -1.00    5.90
   1   0 -10   10.70    8.60
   1   0 -10    5.50    7.20
   0   0  10    2.70    7.90
   0   0  10    1.50    8.80
   0   0  10   -1.00    7.90
   0   0 -10   -0.80    5.00
   0   0 -10    2.40    8.40
   0   0 -10    3.00    7.10
   1   0  10   54.09   13.70
   1   0  10   32.10   13.80
   1   0  10   22.20    9.90
  -1   0 -10   34.70   11.50
  -1   0 -10   34.60    7.00
  -1   0 -10   39.50    9.40
   2   0  10   -9.40    7.90
   2   0  10   -4.10    7.70
   2   0  10    3.30   11.30
  -2   0 -10    5.70    7.80
  -2   0 -10   -7.20    5.80
  -2   0 -10    0.00    4.00
   3   0  10   45.90   12.20
   3   0  10   61.19   16.60
   3   0  10   37.90   12.90
  -3   0 -10   41.60   13.20
  -3   0 -10   44.90    7.20
   4   0  10   71.79   15.00
   4   0  10   43.90   13.80
  -4   0 -10   60.79   13.70
  -4   0 -10   62.39    7.70
  -4   0 -10   61.29   12.10
   5   0  10   38.60   15.30
   5   0  10   54.29   13.20
  -5   0 -10   34.80    5.50
  -5   0 -10   35.80   12.50
  -5   0 -10   33.90    9.70
  -5   0 -10   40.40    5.60
   6   0  10   24.20   12.50
   6   0  10   11.10   14.60
  -6   0 -10   34.00   13.20
  -6   0 -10   35.30   10.50
  -6   0 -10   25.00    9.00
   7   0  10   28.00   17.00
   7   0  10   15.10   11.80
  -7   0 -10   -0.20   13.00
  -7   0 -10   41.10   11.50
  -7   0 -10   32.70   10.10
  -7   0  11  -16.40   11.60
  -7   0  11    0.50   13.70
  -7   0  11  -12.40   12.00
  -7   0  11    0.10   13.40
   7   0 -11   -3.50   11.20
   7   0 -11   -7.30   12.00
   7   0 -11    2.90   12.80
  -6   0  11    2.10   11.00
  -6   0  11   -4.20   12.30
  -6   0  11   -0.50   12.50
   6   0 -11    9.80   11.10
   6   0 -11  -14.30   10.90
  -5   0  11    3.10   12.60
  -5   0  11   13.80   11.30
  -5   0  11   12.70   10.60
   5   0 -11    3.20   10.20
   5   0 -11   -4.00    9.60
   5   0 -11    3.60   10.60
  -4   0  11   -8.80   11.00
  -4   0  11    8.20   11.00
  -4   0  11   24.60   13.70
   4   0 -11   18.90   11.20
   4   0 -11   11.00    9.10
   4   0 -11   -2.80    8.10
  -3   0  11   82.99   15.90
  -3   0  11   42.20   14.60
  -3   0  11   80.89   18.00
   3   0 -11   90.89   17.50
   3   0 -11   81.89   14.50
   3   0 -11   66.59   14.70
  -2   0  11   15.70   11.70
  -2   0  11   26.70   16.60
  -2   0  11   -6.60    8.20
   2   0 -11   17.50    9.10
   2   0 -11    8.10    8.00
   2   0 -11   16.60   11.10
  -1   0  11    2.20   10.10
  -1   0  11   34.50   11.60
   1   0 -11   18.70    9.20
   1   0 -11    5.70    6.70
   0   0  11   91.99   13.30
   0   0  11   86.59   16.50
   0   0  11   95.29   19.10
   0   0  11  103.09   19.60
   0   0 -11  109.19   16.80
   0   0 -11   97.29   14.00
   0   0 -11   99.19   18.70
   1   0  11   -2.60   11.30
   1   0  11    3.80    9.30
  -1   0 -11    1.80   10.10
  -1   0 -11    0.70    7.40
  -1   0 -11   10.10    6.40
   2   0  11   14.40   10.30
   2   0  11   -1.10   10.70
   2   0  11  -13.20   12.40
  -2   0 -11   -2.30   10.30
  -2   0 -11    2.10    7.50
  -2   0 -11    5.20    5.30
   3   0  11   48.40   14.80
   3   0  11   40.60   17.10
   3   0  11   44.10   12.70
  -3   0 -11   26.40    9.50
  -3   0 -11   43.50    7.10
   4   0  11    7.80    9.70
   4   0  11    7.90   15.70
   4   0  11   -5.00   10.70
  -4   0 -11  -13.40    7.30
  -4   0 -11    1.10    4.60
  -4   0 -11    0.50   11.80
  -4   0 -11    0.10    3.90
   5   0  11   29.80   13.40
  -5   0 -11   21.20   10.30
  -5   0 -11   11.00   12.00
   6   0  11   -4.30   14.00
   6   0  11   10.20   12.30
  -6   0 -11    0.40   10.20
  -6   0 -11   10.90    9.90
  -6   0 -11  -10.40   13.40
  -6   0  12   11.90   15.80
  -6   0  12  -16.30   18.50
  -6   0  12    1.50   13.90
   6   0 -12  -12.10   14.20
   6   0 -12   -8.30   11.40
   6   0 -12  -16.20   12.00
  -5   0  12   15.00   13.20
  -5   0  12    6.50   14.00
  -5   0  12  -20.50   11.50
   5   0 -12  -10.40   11.30
   5   0 -12   -6.50   10.50
   5   0 -12    4.40   11.50
  -4   0  12   22.20   14.20
  -4   0  12   21.00   14.00
  -4   0  12    2.20   12.10
   4   0 -12   -3.60    9.90
   4   0 -12  -15.20    9.30
   4   0 -12   -4.20   11.30
  -3   0  12   24.30   13.30
  -3   0  12   13.30   13.40
  -3   0  12    0.60   12.20
   3   0 -12    6.40    9.00
   3   0 -12   18.90   10.90
   3   0 -12   18.40   12.40
  -2   0  12   14.50   12.10
  -2   0  12   14.80   13.30
  -2   0  12   15.60   13.50
   2   0 -12   31.20   10.70
   2   0 -12   29.50   13.00
   2   0 -12   28.40   10.20
  -1   0  12    1.10   11.90
  -1   0  12   -3.90   10.50
  -1   0  12    4.60   13.10
   1   0 -12    4.90    9.70
   1   0 -12   11.30    7.80
   1   0 -12   13.60   12.40
   0   0  12   -8.90   10.30
   0   0  12   -0.60   11.60
   0   0  12    3.80   12.80
   0   0 -12   14.40    7.70
   0   0 -12  -14.90    9.70
   0   0 -12   12.10    9.70
   1   0  12    6.80    9.80
   1   0  12   20.40   13.80
   1   0  12   11.10   11.60
  -1   0 -12   -8.00    8.20
  -1   0 -12   14.40    7.00
  -1   0 -12   13.80   11.20
   2   0  12   10.60   15.60
   2   0  12   -1.90   10.80
   2   0  12    2.50   11.20
  -2   0 -12    4.20    6.30
  -2   0 -12   15.70    9.00
  -2   0 -12   -4.20   10.60
   3   0  12   41.20   13.30
   3   0  12   61.39   19.50
  -3   0 -12   23.40   10.40
  -3   0 -12   29.50    6.60
  -3   0 -12   21.80   12.80
   4   0  12   11.20   12.10
   4   0  12   23.70   14.00
   4   0  12   37.10   18.90
  -4   0 -12   30.20   11.40
  -4   0 -12   21.40   13.70
   5   0  12   17.30   19.90
   5   0  12   31.50   15.10
   5   0  12    3.80   13.10
  -5   0 -12   26.60   11.30
  -5   0 -12   19.30   16.30
  -4   0  13   -4.70   14.30
  -4   0  13  -15.70   14.40
   4   0 -13   14.10   16.80
   4   0 -13   12.10   11.60
   4   0 -13    5.60   10.90
  -3   0  13    3.80   14.30
  -3   0  13    9.90   13.90
  -3   0  13    1.20   12.90
   3   0 -13    4.70    9.60
   3   0 -13    9.30   11.30
   3   0 -13   18.00   13.40
  -2   0  13    7.00   12.70
  -2   0  13    2.30   12.80
  -2   0  13   13.40   14.40
   2   0 -13   -4.60    9.20
   2   0 -13    6.70   13.50
   2   0 -13    9.60   11.40
  -1   0  13    0.70   14.50
  -1   0  13   23.80   13.90
  -1   0  13   -2.20   11.40
   1   0 -13    4.80   10.20
   1   0 -13    0.60    9.20
   1   0 -13   23.00   14.20
   0   0  13   16.50   15.90
   0   0  13    2.50   13.10
   0   0  13    2.40   12.70
   0   0 -13   14.00   13.90
   0   0 -13   32.10   11.80
   0   0 -13   10.60    9.00
   1   0  13   52.69   16.20
   1   0  13   28.90   17.50
   1   0  13   13.70   15.40
  -1   0 -13   42.00    9.80
  -1   0 -13   45.20   13.40
  -1   0 -13   37.20   15.30
   2   0  13   12.00   19.40
   2   0  13   24.90   14.20
  -2   0 -13    2.70   10.00
  -2   0 -13   11.60   12.80
   3   0  13    7.90   13.60
   3   0  13   14.90   14.90
  -3   0 -13   -1.00   14.40
  -3   0 -13    3.80   10.70
  -3   1 -13   29.60   15.00
  -3   1 -13   23.00   11.40
   3  -1  13   19.60   16.60
   3  -1  13   42.10   15.60
   3  -1  13   27.30   21.80
  -2   1 -13    4.00   13.60
  -2   1 -13    1.90    9.70
   2  -1  13   32.60   15.10
   2  -1  13   17.70   17.30
  -1   1 -13   10.40    7.70
  -1   1 -13    2.00   10.30
  -1   1 -13   -3.50   13.20
   1  -1  13    3.00   12.80
   1  -1  13   10.90   16.60
   1  -1  13    8.10   12.10
   0   1 -13   12.20   10.40
   0   1 -13    5.20   13.40
   0   1 -13    3.80    9.30
   0  -1  13   -4.70   12.40
   0  -1  13    3.80   12.80
   0  -1  13   -0.80   15.40
   1   1 -13   22.40   10.80
   1   1 -13    3.00    9.40
   1   1 -13   12.60   14.10
  -1  -1  13  -17.70   11.70
  -1  -1  13   19.00   15.80
  -1  -1  13   16.60   14.90
   2   1 -13    6.10    9.40
   2   1 -13   13.50   11.10
   2   1 -13   24.20   13.30
  -2  -1  13   -3.80   14.10
  -2  -1  13   38.30   13.80
  -2  -1  13   11.60   16.60
   3   1 -13   18.40   12.00
   3   1 -13   -6.00   12.70
  -3  -1  13   16.50   16.00
  -3  -1  13    3.70   13.10
  -3  -1  13   24.00   15.90
   4   1 -13  -10.20   15.20
   4   1 -13    8.50   11.50
   4   1 -13   -6.20   11.90
  -4  -1  13   -9.40   14.10
  -4  -1  13   -3.70   14.20
  -5   1 -12  -13.10    9.80
  -5   1 -12    4.40    9.70
  -5   1 -12   -5.90   13.30
   5  -1  12  -10.80   13.20
   5  -1  12  -16.60   12.50
   5  -1  12   15.30   20.40
  -4   1 -12   21.80   10.50
  -4   1 -12   12.60   12.90
   4  -1  12   40.80   16.30
   4  -1  12    2.20   11.70
   4  -1  12    8.70   17.10
  -3   1 -12   28.20   10.70
  -3   1 -12   34.60   14.20
   3  -1  12    2.70   10.50
   3  -1  12   27.80   19.30
  -2   1 -12   -1.20    5.60
  -2   1 -12  -10.40    7.90
  -2   1 -12   -8.40   10.30
   2  -1  12    3.80   14.30
   2  -1  12    9.40   10.60
   2  -1  12    5.70   10.40
  -1   1 -12   29.00    7.60
  -1   1 -12   39.10   10.30
  -1   1 -12   38.90   12.80
   1  -1  12   43.10   14.60
   1  -1  12   39.10   16.70
   1  -1  12   29.20   11.10
   0   1 -12   -2.10    6.70
   0   1 -12    0.60   10.80
   0   1 -12   -4.70    7.70
   0  -1  12    7.90   13.30
   0  -1  12    3.40   11.90
   0  -1  12    4.30   10.10
   1   1 -12    0.20   10.50
   1   1 -12    0.60    8.10
   1   1 -12    3.80    7.20
  -1  -1  12    9.90   10.10
  -1  -1  12    1.00   10.00
  -1  -1  12   15.80   13.60
   2   1 -12   30.00   14.30
   2   1 -12   28.10   10.80
   2   1 -12   54.29   12.20
  -2  -1  12   73.39   17.80
  -2  -1  12   71.09   16.90
  -2  -1  12   53.29   15.10
   3   1 -12   45.50   12.00
   3   1 -12   29.80   10.00
   3   1 -12   17.80   13.00
  -3  -1  12   25.00   12.30
  -3  -1  12   -4.90   12.10
  -3  -1  12   64.99   16.80
   4   1 -12   13.50   10.30
   4   1 -12   -1.50   10.00
   4   1 -12    3.30   10.70
  -4  -1  12    2.30   12.70
  -4  -1  12   14.80   14.00
   5   1 -12   12.20   12.40
   5   1 -12    8.30   11.20
   5   1 -12   14.30   12.10
  -5  -1  12   21.40   14.60
  -5  -1  12  -14.70   13.20
  -5  -1  12  -10.50   14.40
   6   1 -12   -8.50   13.20
   6   1 -12    2.80   13.40
   6   1 -12    3.80   12.30
  -6  -1  12  -25.80   13.80
  -6  -1  12   17.20   15.20
  -6   1 -11   29.30   11.40
  -6   1 -11   27.80   16.30
  -6   1 -11   13.80    9.90
   6  -1  11   26.10   13.10
   6  -1  11   20.90   14.20
  -5   1 -11    7.90    9.30
  -5   1 -11   34.10   14.30
   5  -1  11   20.10   12.50
  -4   1 -11   15.60    8.80
   4  -1  11   -2.60    9.80
   4  -1  11   -5.30   15.20
   4  -1  11    2.20   11.50
  -3   1 -11   31.40   10.70
  -3   1 -11   58.89   15.30
  -3   1 -11   44.20    6.30
   3  -1  11   44.10   17.30
   3  -1  11   46.30   14.70
   3  -1  11   43.50   13.80
  -2   1 -11   34.40   10.10
  -2   1 -11   18.90   11.40
  -2   1 -11   31.40    6.50
   2  -1  11   51.99   14.30
   2  -1  11   28.50   15.40
   2  -1  11   34.30   10.50
  -1   1 -11    5.10    5.80
  -1   1 -11   13.70   10.70
  -1   1 -11    0.80    7.00
   1  -1  11   19.40   11.50
   1  -1  11   -5.80    9.20
   0   1 -11  126.79   17.40
   0   1 -11  110.69   14.40
   0   1 -11   78.89   17.20
   0  -1  11  120.09   19.00
   0  -1  11  132.79   23.00
   0  -1  11  113.39   14.60
   0  -1  11  102.39   19.80
   1   1 -11   58.69   14.20
   1   1 -11   42.00   10.00
   1   1 -11   35.90   10.10
  -1  -1  11   45.30   16.20
  -1  -1  11  106.89   16.20
  -1  -1  11   37.30   13.00
   2   1 -11    8.10    7.90
   2   1 -11   -5.40    7.20
   2   1 -11   20.50   11.00
  -2  -1  11    6.70   10.00
  -2  -1  11    5.10    9.40
  -2  -1  11    4.50   11.20
   3   1 -11    0.10    7.40
   3   1 -11    6.10    7.80
   3   1 -11    4.50    9.10
  -3  -1  11   -3.50   10.60
  -3  -1  11   -2.40    9.20
  -3  -1  11   -2.30   10.90
   4   1 -11   10.60    8.10
   4   1 -11    7.10   10.20
   4   1 -11    1.20    9.90
  -4  -1  11   -0.20   10.70
  -4  -1  11    0.70   11.30
  -4  -1  11    1.60   10.10
   5   1 -11   10.80    9.90
   5   1 -11   18.60   10.80
   5   1 -11    5.50   11.20
  -5  -1  11    0.20    9.10
  -5  -1  11   17.10   13.00
  -5  -1  11    5.50   13.00
   6   1 -11    5.10   11.50
   6   1 -11    8.40   12.10
  -6  -1  11  -10.80   10.90
  -6  -1  11  -18.80   11.20
   7   1 -11   -2.00   13.70
   7   1 -11    8.40   11.30
   7   1 -11    1.30   12.60
  -7  -1  11    1.40   13.70
  -7  -1  11   -1.70   12.80
  -7  -1  11  -15.50   11.80
  -7   1 -10   44.80   10.70
  -7   1 -10   67.79   13.10
  -7   1 -10   44.80   16.60
   7  -1  10   39.80   14.50
   7  -1  10   37.10   16.60
  -6   1 -10   13.50    8.50
  -6   1 -10   15.60    9.20
   6  -1  10   11.40   12.70
   6  -1  10    8.50   11.30
  -5   1 -10   29.80   13.20
  -5   1 -10   39.00   10.50
   5  -1  10   69.79   16.40
   5  -1  10   61.99   14.50
  -4   1 -10   31.10   12.10
   4  -1  10   32.20   10.90
   4  -1  10   27.40   11.90
  -3   1 -10    6.70    3.30
  -3   1 -10    1.30    8.70
  -3   1 -10    6.90    6.30
   3  -1  10    2.60    7.60
   3  -1  10   -1.80   12.70
   3  -1  10   16.20    9.40
  -2   1 -10  116.69   13.30
  -2   1 -10  122.79   20.40
  -2   1 -10  132.79   17.70
   2  -1  10  127.79   28.10
   2  -1  10  140.99   21.80
   2  -1  10  119.19   18.60
  -1   1 -10   88.59   17.10
  -1   1 -10   96.19   12.50
  -1   1 -10   97.09   14.80
   1  -1  10  112.19   18.50
   1  -1  10  102.39   17.40
   1  -1  10  112.79   20.70
   0   1 -10    8.20    5.70
   0   1 -10    5.40    7.70
   0   1 -10    9.20    7.10
   0  -1  10    7.10    5.30
   0  -1  10   15.30   11.40
   0  -1  10  -11.20    7.10
   0  -1  10   12.70    7.70
   1   1 -10  326.27   30.50
   1   1 -10  299.37   33.20
   1   1 -10  291.07   31.00
  -1  -1  10  337.97   33.40
  -1  -1  10  309.37   30.40
  -1  -1  10  320.07   36.00
  -1  -1  10  319.27   34.20
   2   1 -10   21.40    8.00
   2   1 -10   11.10    8.50
  -2  -1  10   17.80    9.30
  -2  -1  10   28.60   10.00
  -2  -1  10   25.50   11.80
   3   1 -10    7.20    8.80
   3   1 -10   -4.70    6.90
   3   1 -10   -0.70    6.70
  -3  -1  10   24.90   10.90
  -3  -1  10   10.30    9.20
  -3  -1  10    9.70    9.80
   4   1 -10   31.70    9.20
   4   1 -10   33.60   10.30
  -4  -1  10   30.40   11.10
  -4  -1  10   40.50   13.20
   5   1 -10    6.00    8.20
   5   1 -10   16.70    9.60
   5   1 -10   -1.20    9.70
  -5  -1  10    9.50   11.60
  -5  -1  10   11.80    9.80
  -5  -1  10   11.70   10.00
   6   1 -10    2.60   10.80
   6   1 -10   22.20   11.30
   6   1 -10    5.30    9.40
  -6  -1  10   10.70   12.20
  -6  -1  10   23.40   11.40
  -6  -1  10   15.60   10.40
   7   1 -10   18.10   13.30
   7   1 -10   11.60   12.80
   7   1 -10   26.00   16.50
  -7  -1  10    5.20   12.50
  -7  -1  10    2.50   13.80
   8   1 -10    0.90   12.00
   8   1 -10    2.50   11.50
   8   1 -10  -21.50   11.30
  -8  -1  10    1.50   12.30
  -8  -1  10   16.50   14.40
  -8  -1  10   -0.80   16.30
  -8  -1  10    3.10   12.30
  -8   1  -9   29.50   14.40
  -8   1  -9   19.60    9.80
   8  -1   9    4.90   15.10
   8  -1   9   15.00   12.40
  -7   1  -9   18.20    9.00
  -7   1  -9   31.50    8.80
   7  -1   9   20.70   13.50
   7  -1   9   23.90   11.90
  -6   1  -9    3.80   10.30
  -6   1  -9    7.70    7.00
  -6   1  -9    4.80    7.40
   6  -1   9   25.80   10.80
   6  -1   9   28.10   12.40
  -5   1  -9   70.89   12.00
  -5   1  -9   71.99   15.00
   5  -1   9   85.19   15.50
   5  -1   9   54.39   15.30
  -4   1  -9   46.90    5.30
  -4   1  -9   50.09    9.50
  -4   1  -9   37.00    5.10
  -4   1  -9   47.20   12.30
   4  -1   9   31.80   11.40
   4  -1   9   35.50   11.30
  -3   1  -9  101.89   12.60
  -3   1  -9   67.09    7.30
  -3   1  -9   64.49   12.10
   3  -1   9   51.79   13.30
   3  -1   9   36.50   11.00
   3  -1   9   26.80   10.50
  -2   1  -9   85.79   12.70
  -2   1  -9   72.69   14.30
  -2   1  -9   75.79    9.30
   2  -1   9   67.79   17.00
   2  -1   9   84.19   16.00
   2  -1   9   71.49   13.70
   2  -1   9  114.49   15.90
  -1   1  -9   19.50    5.30
  -1   1  -9   19.30    6.20
  -1   1  -9    7.50    6.90
   1  -1   9   21.00    8.80
   1  -1   9   10.10    7.50
   1  -1   9   18.80    8.30
   1  -1   9    3.50    9.30
   0   1  -9   69.99   11.20
   0   1  -9   53.09   11.60
   0   1  -9   71.59    9.90
   0  -1   9   59.69    9.10
   0  -1   9   58.09   14.20
   0  -1   9   55.79   11.00
   0  -1   9   57.89   12.70
   0  -1   9   27.90    9.70
   1   1  -9   77.49   10.90
   1   1  -9   69.09   13.50
   1   1  -9   62.19   11.50
  -1  -1   9   58.89   14.10
  -1  -1   9   75.59   13.30
  -1  -1   9   67.59   10.50
  -1  -1   9   61.39   13.30
   2   1  -9  120.49   16.20
   2   1  -9  131.79   15.40
   2   1  -9  127.39   18.70
  -2  -1   9  139.69   20.50
  -2  -1   9  104.59   15.10
  -2  -1   9  116.29   17.80
  -2  -1   9  100.99   18.40
   3   1  -9   70.19   12.00
   3   1  -9   74.09   13.60
   3   1  -9   53.29   11.10
  -3  -1   9   45.30   12.60
  -3  -1   9   58.59   13.50
  -3  -1   9   61.49   18.60
   4   1  -9   13.20    7.10
   4   1  -9   12.00    7.90
   4   1  -9    2.90    6.80
  -4  -1   9    1.90    7.60
  -4  -1   9    9.20    9.30
  -4  -1   9   19.90    9.20
   5   1  -9   -4.50    8.30
   5   1  -9    5.80    7.70
   5   1  -9   -4.30    7.50
  -5  -1   9    6.30    8.60
  -5  -1   9  -10.90    7.70
  -5  -1   9   -5.10    8.60
   6   1  -9   10.80    9.60
   6   1  -9    3.70    8.70
   6   1  -9   15.90    9.00
  -6  -1   9   17.80   11.30
  -6  -1   9    7.50   10.90
  -6  -1   9    5.90    9.50
   7   1  -9    0.40   10.30
   7   1  -9   12.30    9.90
   7   1  -9   16.10   11.30
  -7  -1   9   10.70   11.50
  -7  -1   9   10.50   11.40
  -7  -1   9   13.50   10.70
  -7  -1   9    6.90   10.20
   8   1  -9    5.10   12.00
   8   1  -9    1.60   12.50
  -8  -1   9   17.20   13.00
  -8  -1   9    0.00   12.00
  -8  -1   9   -3.20   12.30
   9   1  -9    2.90   13.30
   9   1  -9    2.00   13.40
   9   1  -9   -3.10   13.60
  -9  -1   9    8.20   11.90
  -9  -1   9    7.60   13.50
  -9   1  -8   17.00   10.30
  -9   1  -8   -6.00   12.90
   9  -1   8   11.10   13.40
   9  -1   8   -1.00   14.50
  -8   1  -8   17.40    8.70
  -8   1  -8    4.20    5.40
  -8   1  -8   22.60    6.50
   8  -1   8   17.30   11.90
   8  -1   8   -8.50   13.70
  -7   1  -8   -1.70    9.20
  -7   1  -8    8.50    6.80
  -7   1  -8    2.10    3.90
  -7   1  -8    5.90    5.40
   7  -1   8    5.80   11.40
   7  -1   8   -3.20    8.80
  -6   1  -8  146.49   15.90
  -6   1  -8  119.89   19.10
  -6   1  -8  131.89   17.70
  -6   1  -8  126.59   12.70
  -6   1  -8  119.29   12.50
   6  -1   8  148.19   23.60
   6  -1   8  143.29   20.50
  -5   1  -8   13.10    3.10
  -5   1  -8    6.90    6.00
  -5   1  -8   19.80    9.50
  -5   1  -8   12.00    3.30
  -5   1  -8    6.80    5.90
   5  -1   8    4.80   10.00
   5  -1   8    8.40    8.20
   5  -1   8   23.20    9.80
  -4   1  -8   71.89    7.80
  -4   1  -8   66.59   13.40
  -4   1  -8   79.69    8.00
  -4   1  -8   82.19   12.50
   4  -1   8   74.19   12.80
   4  -1   8   86.29   15.50
   4  -1   8   67.89   12.90
  -3   1  -8  422.76   38.10
  -3   1  -8  447.06   42.80
  -3   1  -8  435.56   41.00
   3  -1   8  461.05   44.10
   3  -1   8  483.15   42.30
   3  -1   8  453.35   42.20
  -2   1  -8   78.89    8.90
  -2   1  -8   59.99   12.00
  -2   1  -8  110.99   13.10
  -2   1  -8   84.39   14.40
   2  -1   8   61.49   13.60
   2  -1   8   88.39   19.60
   2  -1   8   79.49   13.40
   2  -1   8   85.09   16.40
  -1   1  -8    4.60    6.10
  -1   1  -8   -9.30    4.80
  -1   1  -8    8.20    3.60
  -1   1  -8    4.00    4.80
   1  -1   8    1.20    6.00
   1  -1   8   -3.30    8.00
   1  -1   8    3.00    6.40
   1  -1   8    3.70    5.70
   0   1  -8  258.87   24.00
   0   1  -8  212.08   24.00
   0   1  -8  223.98   22.40
   0   1  -8  232.78   21.50
   0  -1   8  214.98   21.30
   0  -1   8  209.78   24.30
   0  -1   8  200.98   26.20
   1   1  -8    0.10    4.10
   1   1  -8    2.20    5.60
   1   1  -8   -3.30    5.70
   1   1  -8   10.10    4.40
  -1  -1   8    7.40    4.50
  -1  -1   8    3.80    5.60
  -1  -1   8    2.80    6.60
  -1  -1   8    9.50    7.10
  -1  -1   8    6.20    8.20
   2   1  -8    9.50    5.70
   2   1  -8    7.10    6.40
   2   1  -8   12.00    5.30
  -2  -1   8    4.70    5.20
  -2  -1   8    1.20    7.20
  -2  -1   8   -1.90    5.80
  -2  -1   8   14.80    8.50
  -2  -1   8    3.70    6.60
   3   1  -8   60.89   11.80
   3   1  -8   62.59   12.50
   3   1  -8   67.49   11.90
  -3  -1   8   80.39   11.70
  -3  -1   8   69.59   12.20
  -3  -1   8   95.59   15.00
  -3  -1   8   70.49   14.40
   4   1  -8   36.20   10.00
   4   1  -8   23.00    8.70
   4   1  -8   36.10    8.50
  -4  -1   8   26.50    9.80
  -4  -1   8   23.40    8.10
  -4  -1   8   35.60   11.30
   5   1  -8   82.39   16.90
   5   1  -8  114.59   17.00
  -5  -1   8   89.19   15.90
  -5  -1   8   87.29   17.70
  -5  -1   8   85.99   15.10
   6   1  -8   39.00   10.60
   6   1  -8   27.60   10.20
   6   1  -8   23.00   10.40
  -6  -1   8   21.20   10.10
  -6  -1   8   24.60    9.80
  -6  -1   8   19.10   10.00
   7   1  -8   45.10   10.70
   7   1  -8   36.10   12.10
   7   1  -8   21.40   10.40
  -7  -1   8   34.00   12.80
  -7  -1   8   20.20    9.80
  -7  -1   8   27.70   12.00
  -7  -1   8   16.70   10.30
   8   1  -8   32.60   13.20
   8   1  -8   11.50   10.70
   8   1  -8   28.10   10.80
  -8  -1   8   -1.40    9.40
  -8  -1   8   12.90   10.30
  -8  -1   8   10.00   10.70
  -8  -1   8    8.40   11.90
   9   1  -8   -0.50   11.00
   9   1  -8    7.60   11.30
   9   1  -8   -0.10   11.70
  -9  -1   8   18.60   12.60
  -9  -1   8  -13.10   12.30
  -9  -1   8    6.30   10.20
  -9  -1   8   -4.50   11.10
 -10   1  -7  -12.80    9.30
 -10   1  -7   11.90   14.40
  -9   1  -7   12.50   12.50
  -9   1  -7    6.90    8.90
   9  -1   7   36.40   16.80
  -8   1  -7   -2.00    6.90
  -8   1  -7    0.30   10.00
  -8   1  -7   -2.50    6.80
   8  -1   7    5.40   10.20
   8  -1   7   10.00   12.40
  -7   1  -7   91.09   11.40
  -7   1  -7   79.69   10.80
  -7   1  -7   80.79   16.40
  -7   1  -7   96.79   13.80
   7  -1   7  102.19   19.00
   7  -1   7   92.39   16.70
  -6   1  -7   89.99   14.50
  -6   1  -7   90.79   10.80
  -6   1  -7   60.89   10.80
  -6   1  -7   73.59    8.60
  -6   1  -7   71.09    9.00
   6  -1   7   34.50   12.40
   6  -1   7   35.80   11.70
   6  -1   7   38.80   13.90
  -5   1  -7   39.00    7.60
  -5   1  -7   24.60    4.70
  -5   1  -7   17.90    8.70
  -5   1  -7   21.60    7.90
  -5   1  -7   23.40    4.60
   5  -1   7   12.90    7.90
   5  -1   7   34.00   11.10
   5  -1   7   15.40    8.60
  -4   1  -7  121.89   13.30
  -4   1  -7  111.89   10.50
  -4   1  -7  132.09   15.80
  -4   1  -7  107.79   10.50
   4  -1   7   82.19   14.80
   4  -1   7   85.09   15.00
   4  -1   7   99.39   16.90
  -3   1  -7  628.74   57.49
  -3   1  -7  636.94   53.39
  -3   1  -7  630.24   56.69
  -3   1  -7  636.84   55.69
   3  -1   7  649.74   56.79
   3  -1   7  633.54   58.69
   3  -1   7  612.74   56.49
  -2   1  -7   26.50    7.50
  -2   1  -7   37.50    4.80
  -2   1  -7   40.60    7.40
  -2   1  -7   26.60    9.30
   2  -1   7   17.30    6.80
   2  -1   7   29.10    7.50
   2  -1   7   27.20    8.30
   2  -1   7   19.30    5.70
  -1   1  -7   67.89    7.00
  -1   1  -7   59.39   10.00
  -1   1  -7   60.79   10.50
  -1   1  -7   56.99    8.50
  -1   1  -7   77.89   13.10
   1  -1   7   39.40    6.80
   1  -1   7   44.40    8.80
   1  -1   7   47.00    8.40
   1  -1   7   43.30    9.50
   1  -1   7   25.70    8.70
   1  -1   7   44.70   11.60
   0   1  -7  339.87   30.40
   0   1  -7  354.96   31.30
   0   1  -7  354.26   33.10
   0   1  -7  306.87   33.50
   0  -1   7  313.47   32.00
   0  -1   7  338.87   31.10
   0  -1   7  316.67   31.80
   0  -1   7  338.37   30.30
   0  -1   7  356.66   34.90
   0  -1   7  374.76   33.70
   1   1  -7   11.80    4.50
   1   1  -7    8.50    5.80
   1   1  -7   17.50    6.00
   1   1  -7   -0.80    5.00
   1   1  -7   18.60    5.40
  -1  -1   7    3.70    4.40
  -1  -1   7   18.30    7.40
  -1  -1   7   18.00    6.70
  -1  -1   7   10.30    3.80
  -1  -1   7    7.70    5.30
  -1  -1   7   10.60    5.60
   2   1  -7   57.69   12.50
   2   1  -7   67.99   11.80
   2   1  -7   73.09   10.50
   2   1  -7   72.59   12.10
   2   1  -7   48.30   10.20
   2   1  -7   56.09    9.20
  -2  -1   7   64.19   10.40
  -2  -1   7   50.29   11.40
  -2  -1   7   54.99   10.30
  -2  -1   7   55.29   11.10
  -2  -1   7   55.09   10.40
  -2  -1   7   56.69    9.00
   3   1  -7  134.69   20.00
   3   1  -7  138.09   15.60
   3   1  -7  128.39   18.30
   3   1  -7  141.39   16.20
  -3  -1   7  131.89   17.20
  -3  -1   7  132.29   18.70
  -3  -1   7  132.69   19.20
  -3  -1   7  146.89   16.00
  -3  -1   7  135.09   16.80
   4   1  -7   83.99   16.50
   4   1  -7  113.69   16.30
   4   1  -7   89.89   14.40
   4   1  -7   92.29   13.40
  -4  -1   7  107.69   14.70
  -4  -1   7  110.89   16.70
  -4  -1   7  107.89   17.40
   5   1  -7  128.29   18.90
   5   1  -7  145.89   18.00
   5   1  -7  136.09   18.50
  -5  -1   7  116.79   19.00
  -5  -1   7  123.79   17.80
  -5  -1   7  115.89   18.30
   6   1  -7   -6.10    7.10
   6   1  -7   -4.80    6.80
   6   1  -7    2.40   12.20
  -6  -1   7   -4.00    7.50
  -6  -1   7   -7.40    6.70
  -6  -1   7   16.70    8.00
   7   1  -7   20.60   11.00
   7   1  -7   12.60   10.00
   7   1  -7   25.00    8.90
  -7  -1   7   30.10   10.40
  -7  -1   7   29.90   12.80
  -7  -1   7   43.60   11.60
   8   1  -7   19.20    9.90
   8   1  -7   16.20   11.50
   8   1  -7   23.40   11.80
  -8  -1   7   17.00   11.70
  -8  -1   7   11.70   10.60
  -8  -1   7   24.00   10.50
  -8  -1   7    9.30    9.10
   9   1  -7   18.30   12.70
   9   1  -7   -4.90    9.70
   9   1  -7  -11.90   11.60
  -9  -1   7  -15.10    9.40
  -9  -1   7    9.50   10.40
  -9  -1   7   13.40   11.10
  -9  -1   7   -4.90   11.40
  10   1  -7  -29.80   11.00
  10   1  -7   -5.10   13.10
  10   1  -7   -7.00   11.30
 -10  -1   7  -14.30    9.90
 -10  -1   7   -4.90   11.10
 -10  -1   7   12.90   13.10
 -10  -1   7    0.30   13.80
 -10   1  -6   11.60   13.00
 -10   1  -6   26.00   10.40
  10  -1   6   -3.90   13.50
  10  -1   6   15.80   15.80
  -9   1  -6   -3.70   10.30
  -9   1  -6    3.40    7.50
   9  -1   6  -18.30   11.40
   9  -1   6    0.70   12.80
  -8   1  -6   17.10    7.40
  -8   1  -6   23.20    8.90
  -8   1  -6   22.30   10.30
   8  -1   6   10.50   12.50
   8  -1   6    8.90   11.40
  -7   1  -6  146.19   14.10
  -7   1  -6  139.79   15.30
  -7   1  -6  120.79   20.00
  -7   1  -6  142.39   16.80
   7  -1   6  145.39   20.80
   7  -1   6  127.89   21.80
  -6   1  -6  213.38   19.90
  -6   1  -6  215.28   19.40
  -6   1  -6  220.38   23.70
  -6   1  -6  202.38   21.20
   6  -1   6  180.38   23.30
   6  -1   6  179.58   26.20
   6  -1   6  174.08   23.40
  -5   1  -6  433.76   38.40
  -5   1  -6  415.26   37.60
  -5   1  -6  429.26   37.10
  -5   1  -6  456.75   40.00
   5  -1   6  366.36   38.90
   5  -1   6  386.86   39.10
   5  -1   6  383.76   40.70
  -4   1  -6  917.21   83.09
  -4   1  -6  916.91   83.19
  -4   1  -6 1045.60   86.99
  -4   1  -6 1024.40   85.09
  -4   1  -6  882.71   87.19
   4  -1   6 1011.80   88.09
   4  -1   6 1142.59   88.09
   4  -1   6  982.40   86.19
   4  -1   6  999.90   85.09
   4  -1   6 1072.89   86.59
  -3   1  -6   26.80    6.80
  -3   1  -6   24.40    3.60
  -3   1  -6   29.30    5.90
  -3   1  -6    5.80    6.90
  -3   1  -6   25.00    6.80
  -3   1  -6   23.70    3.50
   3  -1   6    9.90    4.50
   3  -1   6    7.80    5.60
   3  -1   6   11.40    5.80
   3  -1   6    5.00    4.40
  -2   1  -6   45.70    5.50
  -2   1  -6   51.29    9.10
  -2   1  -6   45.30    9.40
  -2   1  -6   58.59   10.70
   2  -1   6   47.10    9.90
   2  -1   6   57.69    9.10
   2  -1   6   57.49    8.30
   2  -1   6   49.99    8.70
  -1   1  -6  893.61   83.29
  -1   1  -6  903.21   81.59
  -1   1  -6  910.41   82.29
  -1   1  -6  894.71   81.09
  -1   1  -6  936.71   80.09
   1  -1   6  996.30   82.19
   1  -1   6  948.01   81.09
   1  -1   6  949.31   80.09
   1  -1   6 1039.10   83.39
   1  -1   6 1033.60   85.29
   1  -1   6 1004.60   82.29
   0   1  -6   20.70    6.70
   0   1  -6   28.50    5.50
   0   1  -6   19.80    4.10
   0   1  -6   17.80    5.40
   0   1  -6   16.20    5.10
   0  -1   6    2.60    6.20
   0  -1   6    4.60    2.80
   0  -1   6   18.20    5.40
   0  -1   6    9.60    5.20
   0  -1   6   13.90    5.20
   0  -1   6    5.90    4.00
   1   1  -6  191.18   21.40
   1   1  -6  205.18   20.70
   1   1  -6  181.18   20.90
   1   1  -6  173.38   22.00
   1   1  -6  207.38   20.30
  -1  -1   6  252.77   23.10
  -1  -1   6  216.68   23.20
  -1  -1   6  237.28   21.80
  -1  -1   6  228.28   20.80
  -1  -1   6  251.77   21.80
  -1  -1   6  229.98   20.40
   2   1  -6  481.25   42.40
   2   1  -6  465.85   45.20
   2   1  -6  414.56   42.40
   2   1  -6  464.05   42.20
   2   1  -6  453.45   43.40
  -2  -1   6  532.65   43.10
  -2  -1   6  473.55   43.40
  -2  -1   6  502.45   44.40
  -2  -1   6  500.05   42.30
   3   1  -6  116.09   14.10
   3   1  -6  117.19   13.90
   3   1  -6  109.29   17.80
   3   1  -6  132.89   14.50
   3   1  -6  131.39   17.20
   3   1  -6  123.99   15.20
  -3  -1   6  124.89   14.70
  -3  -1   6  103.59   13.80
  -3  -1   6  133.69   16.20
  -3  -1   6  112.29   13.80
  -3  -1   6  126.39   15.00
  -3  -1   6  140.49   18.00
   4   1  -6  239.08   28.50
   4   1  -6  255.37   27.30
   4   1  -6  259.77   26.20
   4   1  -6  288.27   27.40
   4   1  -6  239.58   25.60
   4   1  -6  228.28   25.90
  -4  -1   6  277.17   26.40
  -4  -1   6  269.87   26.90
  -4  -1   6  259.97   26.00
  -4  -1   6  276.97   27.60
  -4  -1   6  302.37   28.40
   5   1  -6   31.20    9.50
   5   1  -6   76.39   11.50
   5   1  -6   62.49   11.30
  -5  -1   6   67.59   13.60
  -5  -1   6   54.99   10.80
  -5  -1   6   49.99   11.10
   6   1  -6  126.69   19.30
   6   1  -6  135.19   16.10
   6   1  -6  130.09   18.40
  -6  -1   6  123.09   18.50
  -6  -1   6  118.79   17.30
  -6  -1   6  122.49   19.00
  -6  -1   6  131.79   19.00
   7   1  -6   25.40   10.40
   7   1  -6   16.10   16.40
   7   1  -6   19.30    8.80
  -7  -1   6   20.10   11.40
  -7  -1   6   24.70    8.30
  -7  -1   6   18.50    8.00
  -7  -1   6    7.10    7.90
   8   1  -6    7.90    9.10
   8   1  -6   -2.90    7.00
   8   1  -6    8.60    9.50
  -8  -1   6    4.00    8.10
  -8  -1   6   12.40    9.70
  -8  -1   6   -8.40    9.90
  -8  -1   6   18.90    9.30
   9   1  -6   -9.30    8.70
   9   1  -6    3.80   10.10
   9   1  -6   -0.80   10.50
  -9  -1   6   -7.50    8.90
  -9  -1   6    8.00   11.40
  -9  -1   6    4.20    8.20
  -9  -1   6    6.50    8.20
  10   1  -6   10.90   11.10
  10   1  -6   14.50   12.80
  10   1  -6   14.50   11.50
 -10  -1   6    5.60   12.70
 -10  -1   6   -0.80   10.60
 -10  -1   6   -7.80   10.80
 -10   1  -5  -19.80   11.20
 -10   1  -5  -10.00    8.50
  10  -1   5   20.60   17.10
  10  -1   5  -18.30   12.90
  -9   1  -5   -5.30    8.30
  -9   1  -5   11.30    7.60
   9  -1   5    8.90   13.30
   9  -1   5   -3.70   10.30
  -8   1  -5   19.60    9.00
  -8   1  -5   19.90    7.90
  -8   1  -5   24.70    9.40
   8  -1   5   29.30   14.00
   8  -1   5   33.50   11.60
  -7   1  -5  108.09   17.10
  -7   1  -5  119.59   13.20
  -7   1  -5   92.19   13.30
   7  -1   5   76.69   15.10
   7  -1   5  102.39   18.20
  -6   1  -5    0.20    6.10
  -6   1  -5    5.50    3.30
  -6   1  -5   10.90    6.20
  -6   1  -5    7.60    3.90
  -6   1  -5    0.10    4.90
   6  -1   5    6.10    7.70
   6  -1   5   11.60    7.30
   6  -1   5    5.00    6.70
  -5   1  -5  184.18   20.70
  -5   1  -5  168.18   17.70
  -5   1  -5  197.38   19.30
  -5   1  -5  141.39   20.60
  -5   1  -5  188.08   18.10
   5  -1   5  199.68   22.60
   5  -1   5  212.98   20.50
   5  -1   5  208.88   21.30
   5  -1   5  201.98   21.30
   5  -1   5  220.18   21.80
  -4   1  -5  686.63   55.29
  -4   1  -5  643.24   53.09
  -4   1  -5  683.23   56.19
  -4   1  -5  592.34   56.49
  -4   1  -5  673.23   54.69
   4  -1   5  559.74   55.29
   4  -1   5  618.84   55.69
   4  -1   5  618.84   57.59
   4  -1   5  585.54   56.79
   4  -1   5  592.24   54.49
  -3   1  -5  478.15   41.50
  -3   1  -5  473.45   40.60
  -3   1  -5  460.25   39.10
  -3   1  -5  456.95   39.20
  -3   1  -5  449.06   43.20
  -3   1  -5  461.95   41.90
   3  -1   5  435.76   40.40
   3  -1   5  471.35   41.80
   3  -1   5  501.75   42.80
   3  -1   5  477.55   43.00
   3  -1   5  418.66   41.20
  -2   1  -5  820.12   65.39
  -2   1  -5  776.22   63.99
  -2   1  -5  820.42   66.09
  -2   1  -5  772.82   67.59
  -2   1  -5  765.52   66.39
   2  -1   5  721.83   65.89
   2  -1   5  716.93   65.09
   2  -1   5  719.53   65.89
  -1   1  -5  562.84   54.69
  -1   1  -5  602.44   55.69
  -1   1  -5  569.54   57.19
  -1   1  -5  595.34   56.59
  -1   1  -5  588.74   56.09
   1  -1   5  726.93   56.69
   1  -1   5  698.73   57.59
   1  -1   5  704.23   55.89
   1  -1   5  732.43   54.99
   1  -1   5  741.33   56.89
   0   1  -5   45.10    5.90
   0   1  -5   48.30    8.40
   0   1  -5   59.49    7.30
   0   1  -5   48.40    7.90
   0   1  -5   30.50    6.20
   0  -1   5   27.10    7.00
   0  -1   5   39.60    7.00
   0  -1   5   39.10    7.00
   0  -1   5   41.30    5.10
   0  -1   5   26.20    7.60
   0  -1   5   41.10    6.60
   1   1  -5  212.58   22.50
   1   1  -5  208.18   20.20
   1   1  -5  208.08   20.50
   1   1  -5  200.78   21.10
   1   1  -5  213.98   19.80
   1   1  -5  211.38   19.60
   2   1  -5  141.39   15.60
   2   1  -5  148.69   14.00
   2   1  -5  128.29   14.40
   2   1  -5  162.78   14.20
   2   1  -5  143.69   16.10
   2   1  -5  137.59   14.00
  -2  -1   5  116.09   13.60
  -2  -1   5  123.39   15.10
  -2  -1   5  121.49   15.60
  -2  -1   5  109.99   14.00
  -2  -1   5  123.19   14.30
   3   1  -5   26.30    6.50
   3   1  -5   24.00    6.70
   3   1  -5   36.30    8.70
   3   1  -5   17.60    6.60
   3   1  -5   26.30    6.00
  -3  -1   5   34.60    8.30
  -3  -1   5   27.90    6.70
  -3  -1   5   42.30    6.80
  -3  -1   5   34.10    7.00
  -3  -1   5   31.20    8.20
  -3  -1   5   24.80    6.40
   4   1  -5  386.46   36.10
   4   1  -5  384.66   35.30
   4   1  -5  349.37   35.50
   4   1  -5  358.26   36.30
   4   1  -5  377.96   37.00
   4   1  -5  333.27   37.00
  -4  -1   5  416.16   36.70
  -4  -1   5  449.86   36.10
  -4  -1   5  414.06   35.50
  -4  -1   5  394.36   37.10
  -4  -1   5  384.86   35.80
  -4  -1   5  381.36   36.60
   5   1  -5  164.88   17.10
   5   1  -5  153.68   20.30
   5   1  -5  142.09   19.40
   5   1  -5  156.38   17.30
   5   1  -5  129.79   15.90
  -5  -1   5  114.19   15.50
  -5  -1   5  132.89   18.80
  -5  -1   5  124.09   16.50
  -5  -1   5  119.29   17.20
   6   1  -5   16.50    7.20
   6   1  -5   19.80    8.20
   6   1  -5   26.20    8.10
  -6  -1   5    7.00    6.70
  -6  -1   5    6.70    6.80
  -6  -1   5   27.40    9.00
  -6  -1   5   16.80    6.90
   7   1  -5   81.19   15.60
   7   1  -5   82.49   15.00
   7   1  -5   97.99   17.80
  -7  -1   5   76.99   13.50
  -7  -1   5  130.29   17.50
  -7  -1   5  102.89   15.70
  -7  -1   5  106.89   17.40
   8   1  -5   34.30   10.70
   8   1  -5   23.70    9.60
   8   1  -5   10.90    8.70
  -8  -1   5    4.50    9.50
  -8  -1   5   29.30   10.60
  -8  -1   5   20.00    9.30
  -8  -1   5   31.30    9.50
   9   1  -5   20.20   11.80
   9   1  -5   18.30   10.50
   9   1  -5   10.40   10.50
  -9  -1   5   11.70   10.40
  -9  -1   5   22.40    9.90
  -9  -1   5   22.40   12.50
  -9  -1   5   12.70   10.20
  10   1  -5   -0.40   11.80
 -10  -1   5    7.80   10.70
 -10  -1   5   11.30   12.20
 -10  -1   5   17.10    9.70
 -10  -1   5    3.00    9.60
  11   1  -5  -15.70   15.50
 -11  -1   5   11.60   13.20
 -11  -1   5    4.70   14.50
 -11  -1   5  -10.30    9.80
 -11  -1   5    7.00   11.50
 -11   1  -4   19.80   12.90
 -11   1  -4    7.60   10.40
  11  -1   4    4.30   15.00
 -10   1  -4  -11.40   10.70
 -10   1  -4    4.10    7.60
  10  -1   4    7.10   20.10
  10  -1   4    8.50   12.90
  -9   1  -4  -13.80    8.20
  -9   1  -4    4.30    8.00
   9  -1   4    8.30   11.80
   9  -1   4   17.70   11.80
  -8   1  -4   97.29   13.80
  -8   1  -4   88.69   13.60
  -8   1  -4   91.79   16.40
   8  -1   4  116.39   18.00
   8  -1   4   91.39   19.10
  -7   1  -4   87.09   12.30
  -7   1  -4   73.09   14.00
  -7   1  -4  100.29   12.30
   7  -1   4  122.79   18.90
   7  -1   4  113.69   16.60
   7  -1   4   88.09   15.50
  -6   1  -4   64.39    9.60
  -6   1  -4   56.39    9.30
  -6   1  -4   44.00    6.10
  -6   1  -4   43.80    9.50
  -6   1  -4   49.20    7.80
   6  -1   4   84.79   13.00
   6  -1   4   62.39   10.50
   6  -1   4   57.69   12.70
   6  -1   4   59.59   11.30
  -5   1  -4  587.44   47.10
  -5   1  -4  543.85   48.10
  -5   1  -4  589.74   49.80
  -5   1  -4  547.15   47.30
  -5   1  -4  546.35   48.50
  -5   1  -4  526.45   49.99
   5  -1   4  523.75   48.30
   5  -1   4  553.44   50.99
   5  -1   4  551.14   49.40
   5  -1   4  516.05   49.50
   5  -1   4  545.35   49.90
   5  -1   4  525.65   49.40
  -4   1  -4  204.98   19.70
  -4   1  -4  213.68   20.30
  -4   1  -4  222.68   19.40
  -4   1  -4  210.78   20.80
  -4   1  -4  220.18   21.60
   4  -1   4  195.28   22.00
   4  -1   4  231.28   22.00
   4  -1   4  206.88   21.60
   4  -1   4  219.38   20.50
   4  -1   4  214.58   21.70
   4  -1   4  225.18   23.10
  -3   1  -4  631.84   50.99
  -3   1  -4  573.74   52.09
  -3   1  -4  632.44   49.30
  -3   1  -4  691.33   50.59
  -3   1  -4  658.63   51.59
   3  -1   4  490.55   50.69
   3  -1   4  523.25   51.59
   3  -1   4  553.94   50.99
   3  -1   4  523.85   50.09
   3  -1   4  544.75   52.09
  -2   1  -4  983.30   85.09
  -2   1  -4 1074.59   84.49
  -2   1  -4 1036.20   84.99
  -2   1  -4  986.70   83.29
  -2   1  -4  962.90   85.89
   2  -1   4 1029.50   85.99
   2  -1   4 1010.90   84.99
   2  -1   4  921.41   84.19
  -1   1  -4  442.36   40.60
  -1   1  -4  462.35   41.50
  -1   1  -4  456.35   42.20
  -1   1  -4  414.36   41.70
  -1   1  -4  425.26   42.70
   1  -1   4  533.45   42.30
   1  -1   4  525.95   42.30
   1  -1   4  520.75   40.70
   1  -1   4  519.25   41.60
   1  -1   4  538.05   43.10
   0   1  -4  426.06   39.20
   0   1  -4  420.96   38.70
   0   1  -4  400.56   37.80
   0   1  -4  439.96   38.30
   0   1  -4  429.26   37.50
   0  -1   4  441.56   38.50
   0  -1   4  456.15   38.70
   0  -1   4  450.25   40.30
   0  -1   4  454.05   39.20
   0  -1   4  428.56   37.90
   0  -1   4  491.55   37.60
   1   1  -4  380.46   35.60
   1   1  -4  416.66   34.60
   1   1  -4  406.16   36.70
   1   1  -4  407.76   34.70
   1   1  -4  404.56   35.00
   1   1  -4  385.36   35.30
  -1  -1   4  396.16   34.70
  -1  -1   4  350.96   36.10
  -1  -1   4  394.36   35.70
  -1  -1   4  412.66   35.40
  -1  -1   4  403.26   35.10
   2   1  -4   87.49   10.10
   2   1  -4   82.49   10.60
   2   1  -4   85.09    9.80
   2   1  -4   79.59    9.90
   2   1  -4   82.09   12.10
   2   1  -4   82.29   10.60
  -2  -1   4   92.29    9.70
  -2  -1   4   90.39   10.30
  -2  -1   4  101.89   11.80
  -2  -1   4  108.09   10.70
  -2  -1   4  100.79   10.10
  -2  -1   4   91.49   10.90
   3   1  -4  137.09   15.20
   3   1  -4  151.28   14.20
   3   1  -4  141.09   14.60
   3   1  -4  149.39   14.60
   3   1  -4  134.69   15.60
   3   1  -4  125.19   14.80
  -3  -1   4  129.99   15.30
  -3  -1   4  156.38   15.80
  -3  -1   4  111.99   13.70
  -3  -1   4  132.09   14.40
  -3  -1   4  131.29   14.20
  -3  -1   4  141.49   14.80
   4   1  -4  260.17   26.90
   4   1  -4  245.78   28.40
   4   1  -4  300.67   27.60
   4   1  -4  256.37   27.90
   4   1  -4  264.47   28.60
   4   1  -4  264.27   26.80
  -4  -1   4  321.77   27.40
  -4  -1   4  325.47   27.10
  -4  -1   4  278.97   27.10
  -4  -1   4  336.67   28.90
  -4  -1   4  298.97   27.70
   5   1  -4   79.89   12.00
   5   1  -4   72.89   11.90
   5   1  -4   96.19   14.30
   5   1  -4   83.49   13.00
   5   1  -4   86.89   15.00
   5   1  -4   94.39   13.40
  -5  -1   4   98.79   13.70
  -5  -1   4   89.89   13.90
  -5  -1   4   88.39   12.80
  -5  -1   4   99.49   11.60
  -5  -1   4   75.19   11.60
  -5  -1   4   91.79   13.10
  -5  -1   4   72.19   12.10
   6   1  -4   85.29   13.20
   6   1  -4   83.09   12.30
   6   1  -4   80.99   13.50
   6   1  -4   86.69   14.60
  -6  -1   4   49.60   10.80
  -6  -1   4   72.49   11.40
  -6  -1   4   67.79   12.30
  -6  -1   4   78.59   13.30
   7   1  -4   26.00   10.00
   7   1  -4   43.10   10.80
   7   1  -4   39.80    9.60
  -7  -1   4   46.10   10.10
  -7  -1   4   48.70   11.10
  -7  -1   4   36.60    8.90
  -7  -1   4   40.60   10.80
   8   1  -4    3.10    7.10
   8   1  -4    2.60    8.80
   8   1  -4    7.90    7.30
  -8  -1   4   -0.40    7.80
  -8  -1   4    3.20    7.10
  -8  -1   4    2.70    6.60
   9   1  -4   -4.40    8.50
   9   1  -4   -6.00    8.40
   9   1  -4    0.10    9.90
  -9  -1   4   10.50    8.10
  -9  -1   4  -15.50    7.90
  -9  -1   4    6.60    9.50
  -9  -1   4   -0.90    7.10
  10   1  -4   12.20   11.30
  10   1  -4   32.40   12.30
  10   1  -4  -14.60   10.30
 -10  -1   4    1.20    9.50
 -10  -1   4    4.60    8.80
 -10  -1   4   21.50   12.10
 -10  -1   4   -0.30    9.00
  11   1  -4   15.80   12.90
  11   1  -4    6.20   11.90
  11   1  -4    2.30   12.30
 -11  -1   4   -5.40   10.10
 -11  -1   4   -2.60    9.80
 -11  -1   4   -8.90   12.50
 -11   1  -3   15.20    9.90
 -11   1  -3   23.00   13.50
  11  -1   3    0.50   12.90
  11  -1   3   17.00   16.20
 -10   1  -3   -6.30    7.60
  10  -1   3   -0.30   13.40
  10  -1   3    5.50   12.40
  -9   1  -3   -1.80    8.00
  -9   1  -3   -1.40    6.00
   9  -1   3  -11.90    9.40
   9  -1   3    3.60    9.80
  -8   1  -3   82.39   13.00
  -8   1  -3   88.89   15.00
  -8   1  -3   82.69   12.90
   8  -1   3  121.99   20.00
   8  -1   3   88.89   17.00
  -7   1  -3   68.99   10.10
  -7   1  -3   70.39   10.50
  -7   1  -3   79.09   11.50
  -7   1  -3   51.89   11.30
   7  -1   3   65.29   14.00
   7  -1   3   46.80   10.70
   7  -1   3   47.60   13.40
   7  -1   3   84.69   13.20
  -6   1  -3   97.59   12.00
  -6   1  -3   95.79   11.90
  -6   1  -3  117.59   15.40
  -6   1  -3  112.89   15.10
   6  -1   3  119.19   15.90
   6  -1   3   98.69   15.70
   6  -1   3   93.99   14.50
   6  -1   3   92.29   13.60
   6  -1   3  105.79   15.60
  -5   1  -3  483.75   43.90
  -5   1  -3  485.95   44.50
  -5   1  -3  483.15   42.80
  -5   1  -3  466.05   45.80
  -5   1  -3  510.65   45.50
   5  -1   3  493.55   46.10
   5  -1   3  536.95   47.20
   5  -1   3  541.75   46.30
   5  -1   3  497.95   45.90
   5  -1   3  526.35   45.90
   5  -1   3  572.04   45.80
  -4   1  -3  166.58   16.80
  -4   1  -3  163.58   15.90
  -4   1  -3  180.48   16.50
  -4   1  -3  163.48   17.20
  -4   1  -3  158.78   17.90
  -4   1  -3  182.28   15.70
   4  -1   3  169.68   16.60
   4  -1   3  165.98   17.60
   4  -1   3  163.88   17.60
   4  -1   3  176.58   17.60
   4  -1   3  178.18   20.70
   4  -1   3  186.88   17.90
  -3   1  -3  269.97   24.40
  -3   1  -3  285.17   23.40
  -3   1  -3  280.87   23.80
  -3   1  -3  273.27   22.90
  -3   1  -3  285.07   22.20
  -3   1  -3  291.07   22.70
   3  -1   3  212.38   23.90
   3  -1   3  205.98   23.60
   3  -1   3  210.08   22.60
   3  -1   3  232.98   23.60
   3  -1   3  236.48   24.40
  -2   1  -3  596.44   53.89
  -2   1  -3  600.84   54.49
  -2   1  -3  610.74   55.09
  -2   1  -3  564.34   54.99
  -2   1  -3  588.14   53.09
   2  -1   3  677.83   54.69
   2  -1   3  728.93   55.69
   2  -1   3  701.63   54.09
   2  -1   3  684.13   54.69
  -1   1  -3  412.36   37.40
  -1   1  -3  424.36   36.70
  -1   1  -3  439.46   36.40
  -1   1  -3  396.06   35.60
  -1   1  -3  436.86   37.00
   1  -1   3  398.86   36.70
   1  -1   3  432.76   36.40
   1  -1   3  443.66   36.90
   1  -1   3  457.95   37.60
   0   1  -3 2172.68  174.88
   0   1  -3 2205.98  175.48
   0   1  -3 2310.17  175.88
   0   1  -3 2124.19  175.18
   0  -1   3 2005.60  176.68
   0  -1   3 2089.49  175.48
   0  -1   3 2022.10  174.78
   0  -1   3 2059.99  175.88
   0  -1   3 2063.29  175.58
   0  -1   3 2016.20  175.08
   1   1  -3  134.89   13.50
   1   1  -3  149.99   13.40
   1   1  -3  121.99   14.50
   1   1  -3  152.78   15.40
   1   1  -3  140.19   12.80
   1   1  -3  124.79   12.60
   2   1  -3  254.37   22.30
   2   1  -3  251.97   22.00
   2   1  -3  244.48   21.50
   2   1  -3  276.57   22.80
   2   1  -3  261.57   21.30
   2   1  -3  245.18   21.60
  -2  -1   3  211.98   21.10
  -2  -1   3  219.68   21.60
  -2  -1   3  211.68   21.20
  -2  -1   3  224.68   21.20
  -2  -1   3  231.08   22.30
  -2  -1   3  205.48   22.00
   3   1  -3 1989.70  169.18
   3   1  -3 2120.49  169.18
   3   1  -3 1883.01  169.38
   3   1  -3 2191.18  170.28
   3   1  -3 1881.61  168.68
   3   1  -3 2074.09  168.68
  -3  -1   3 2025.70  168.98
  -3  -1   3 2030.40  169.28
  -3  -1   3 2053.59  168.78
  -3  -1   3 2024.10  169.68
  -3  -1   3 2057.09  169.48
  -3  -1   3 1881.61  168.38
   4   1  -3  209.28   19.60
   4   1  -3  208.08   20.60
   4   1  -3  172.58   20.30
   4   1  -3  221.78   20.10
   4   1  -3  201.68   20.40
   4   1  -3  199.98   19.90
  -4  -1   3  184.38   19.30
  -4  -1   3  185.78   19.70
  -4  -1   3  191.58   19.80
  -4  -1   3  182.38   19.30
  -4  -1   3  184.48   19.70
  -4  -1   3  200.08   20.20
  -4  -1   3  191.78   18.90
   5   1  -3   70.49   10.40
   5   1  -3   78.69   12.00
   5   1  -3   73.49   10.40
   5   1  -3   72.89   11.90
   5   1  -3   68.69   10.70
   5   1  -3   62.99    9.80
  -5  -1   3   57.39   10.30
  -5  -1   3   54.79   10.60
  -5  -1   3   43.10    8.50
  -5  -1   3   54.29    9.00
  -5  -1   3   59.99   10.90
  -5  -1   3   52.59    9.30
  -5  -1   3   45.80    9.50
   6   1  -3  492.25   51.49
   6   1  -3  526.85   49.90
   6   1  -3  548.25   50.79
   6   1  -3  460.85   51.19
   6   1  -3  562.34   51.49
  -6  -1   3  595.64   50.29
  -6  -1   3  597.14   51.19
  -6  -1   3  549.25   49.99
  -6  -1   3  568.54   51.09
  -6  -1   3  599.24   51.79
  -6  -1   3  634.54   51.09
   7   1  -3   67.49   12.80
   7   1  -3   81.59   13.00
   7   1  -3   94.59   15.70
  -7  -1   3   82.19   13.10
  -7  -1   3   81.49   14.60
  -7  -1   3   69.19   12.00
  -7  -1   3   74.49   14.10
   8   1  -3   14.40   11.60
   8   1  -3    9.10   11.70
   8   1  -3   20.10    8.00
  -8  -1   3   13.40    7.20
  -8  -1   3   14.60    7.30
  -8  -1   3   19.00    9.60
  -8  -1   3   27.10    8.80
   9   1  -3   21.00   10.70
   9   1  -3   14.90    8.60
   9   1  -3    9.20    9.40
  -9  -1   3   17.60    8.20
  -9  -1   3   18.30    9.90
  -9  -1   3   13.00    9.60
  -9  -1   3    9.40    7.50
  10   1  -3   24.00   13.30
  10   1  -3   16.70   12.00
  10   1  -3   23.10   11.80
 -10  -1   3   19.70   12.00
 -10  -1   3   15.20    8.60
  11   1  -3   13.10   13.20
  11   1  -3   -7.60   11.70
  11   1  -3    4.00   12.60
 -11  -1   3    5.80   14.30
 -11  -1   3   36.80   17.70
 -11  -1   3   10.80   12.70
 -11  -1   3   23.90    9.90
 -11   1  -2   12.00   12.00
 -11   1  -2    9.70    9.40
 -11   1  -2   -4.30   11.70
  11  -1   2   13.00   14.90
  11  -1   2   21.60   15.90
 -10   1  -2    9.70   10.00
 -10   1  -2   11.30   11.80
 -10   1  -2   18.20    8.50
  10  -1   2   24.90   14.00
  10  -1   2   24.40   12.70
  -9   1  -2    0.10    7.80
  -9   1  -2    6.30    8.20
  -9   1  -2    9.20    6.20
   9  -1   2    1.10    7.10
   9  -1   2    6.80   10.30
   9  -1   2  -13.30    8.60
  -8   1  -2    1.80    6.50
  -8   1  -2    0.50    5.10
  -8   1  -2    7.40    7.80
   8  -1   2    3.10    6.80
   8  -1   2    2.30    5.80
   8  -1   2    8.70    8.70
   8  -1   2    0.30    7.80
  -7   1  -2  113.99   14.10
  -7   1  -2  109.99   14.80
  -7   1  -2   90.29   12.80
  -7   1  -2  106.59   15.20
  -7   1  -2   93.09   12.60
   7  -1   2   87.99   13.50
   7  -1   2   97.69   16.10
   7  -1   2   85.39   13.10
   7  -1   2  103.19   15.90
   7  -1   2   91.39   16.40
  -6   1  -2   51.59    9.50
  -6   1  -2   31.20    6.70
  -6   1  -2   32.10    6.90
  -6   1  -2   46.20    9.30
  -6   1  -2   42.80    8.70
  -6   1  -2   41.70    7.30
   6  -1   2   30.50    7.60
   6  -1   2   46.80    9.80
   6  -1   2   52.29    8.60
   6  -1   2   42.70    8.20
   6  -1   2   46.10    9.80
   6  -1   2   39.40    8.30
   6  -1   2   37.00    9.50
  -5   1  -2   93.39   10.80
  -5   1  -2  109.19   11.00
  -5   1  -2   87.79   11.90
  -5   1  -2  108.09   12.40
  -5   1  -2  106.19   11.40
   5  -1   2   96.79   13.60
   5  -1   2  100.59   12.60
   5  -1   2  106.79   11.90
   5  -1   2   89.69   13.70
   5  -1   2   98.09   11.40
   5  -1   2   87.69   11.30
   5  -1   2   91.59   12.90
  -4   1  -2  379.46   33.20
  -4   1  -2  385.46   33.10
  -4   1  -2  367.86   34.30
  -4   1  -2  397.76   33.50
  -4   1  -2  387.46   34.30
  -4   1  -2  375.96   32.20
  -4   1  -2  364.96   33.90
   4  -1   2  396.26   34.70
   4  -1   2  396.16   35.20
   4  -1   2  352.36   33.10
   4  -1   2  378.26   33.40
   4  -1   2  391.56   34.20
   4  -1   2  359.76   33.80
  -3   1  -2 1146.39   92.49
  -3   1  -2 1200.98   92.29
  -3   1  -2 1185.08   93.39
  -3   1  -2 1164.38   91.79
  -3   1  -2 1139.59   93.29
  -3   1  -2 1159.78   91.99
  -3   1  -2 1218.38   93.09
   3  -1   2  992.60   92.79
   3  -1   2 1021.90   92.79
   3  -1   2 1008.60   92.59
   3  -1   2  989.10   92.19
   3  -1   2 1089.09   93.59
   3  -1   2 1066.09   93.09
   3  -1   2 1010.50   91.89
  -2   1  -2 1153.68   95.49
  -2   1  -2 1066.39   93.89
  -2   1  -2 1118.49   93.59
  -2   1  -2 1140.09   94.19
  -2   1  -2 1058.29   93.59
  -2   1  -2 1124.29   93.29
   2  -1   2 1093.19   94.69
   2  -1   2 1142.79   94.69
   2  -1   2 1182.98   93.79
   2  -1   2 1144.19   94.19
   2  -1   2 1119.99   94.19
  -1   1  -2 2144.79  199.88
  -1   1  -2 2291.67  199.58
  -1   1  -2 2306.27  199.28
  -1   1  -2 2320.37  199.48
   1  -1   2 2580.54  199.68
   1  -1   2 2476.75  199.58
   1  -1   2 2577.54  200.18
   1  -1   2 2535.95  199.38
   0   1  -2  951.40   87.99
   0   1  -2 1010.80   88.19
   0   1  -2  980.80   88.29
   0   1  -2  952.00   87.99
   0   1  -2  944.61   88.49
   0  -1   2 1105.59   87.89
   0  -1   2 1180.78   88.39
   0  -1   2 1133.69   89.49
   0  -1   2 1130.49   88.69
   0  -1   2 1087.49   88.09
   0  -1   2 1175.88   88.49
   1   1  -2 6967.30  549.85
   1   1  -2 6481.05  548.85
   1   1  -2 6573.94  548.75
  -1  -1   2 6690.13  549.25
  -1  -1   2 6676.73  549.65
  -1  -1   2 6714.83  549.15
  -1  -1   2 6344.57  548.65
   2   1  -2 4121.09  351.16
   2   1  -2 4132.49  350.56
   2   1  -2 4020.80  351.46
   2   1  -2 4036.00  350.16
   2   1  -2 4263.97  350.46
  -2  -1   2 4338.87  350.86
  -2  -1   2 4340.17  350.86
  -2  -1   2 4389.76  350.66
  -2  -1   2 4373.26  350.36
   3   1  -2 1082.39   84.09
   3   1  -2 1022.40   83.69
   3   1  -2 1006.40   84.39
   3   1  -2 1055.59   84.29
   3   1  -2 1060.59   84.69
   3   1  -2  985.40   83.49
  -3  -1   2  942.71   83.49
  -3  -1   2  923.91   83.29
  -3  -1   2  946.71   84.19
  -3  -1   2  977.10   84.09
  -3  -1   2  933.41   83.89
  -3  -1   2  938.61   83.69
   4   1  -2  187.48   18.10
   4   1  -2  207.58   19.40
   4   1  -2  181.58   19.20
   4   1  -2  177.18   18.10
   4   1  -2  207.08   19.00
   4   1  -2  181.08   18.80
  -4  -1   2  177.68   18.80
  -4  -1   2  171.78   17.90
  -4  -1   2  194.08   18.20
  -4  -1   2  186.98   18.70
  -4  -1   2  198.18   18.40
  -4  -1   2  193.98   19.30
  -4  -1   2  180.08   18.60
   5   1  -2  107.99   12.90
   5   1  -2   79.69   11.70
   5   1  -2   83.69   11.10
   5   1  -2   95.19   11.10
   5   1  -2  101.69   12.60
   5   1  -2   71.99    9.50
  -5  -1   2   56.69    9.00
  -5  -1   2   46.70    9.30
  -5  -1   2   69.09   12.10
  -5  -1   2   50.99    9.00
  -5  -1   2   35.60    8.20
  -5  -1   2   51.39    9.40
  -5  -1   2   55.99   10.00
   6   1  -2   60.59   10.30
   6   1  -2   57.39   10.80
   6   1  -2   59.59   11.30
   6   1  -2   68.59   11.00
   6   1  -2   62.79   10.60
   6   1  -2   65.79   11.10
  -6  -1   2   63.89   11.40
  -6  -1   2   60.19   10.10
  -6  -1   2   40.10    9.00
  -6  -1   2   61.79   10.90
  -6  -1   2   56.79   10.40
  -6  -1   2   58.79    9.70
  -6  -1   2   55.69    9.90
   7   1  -2   65.79   11.70
   7   1  -2   68.29   12.90
   7   1  -2   55.69   13.00
   7   1  -2   53.79   11.90
  -7  -1   2   70.89   11.20
  -7  -1   2   87.89   13.70
  -7  -1   2   57.89   12.10
  -7  -1   2   72.79   11.40
   8   1  -2  128.19   19.90
   8   1  -2  149.49   20.00
  -8  -1   2  137.19   20.20
  -8  -1   2  130.99   18.80
  -8  -1   2  145.49   17.30
  -8  -1   2  121.69   16.50
   9   1  -2   60.09   13.20
   9   1  -2   66.29   15.20
   9   1  -2   62.39   15.30
  -9  -1   2   65.09   12.00
  -9  -1   2   54.59   12.30
  -9  -1   2   60.29   14.70
  -9  -1   2   85.19   16.70
  10   1  -2    1.20    9.90
  10   1  -2    5.30    3.90
  10   1  -2    5.10    3.30
  10   1  -2   38.10   12.00
  10   1  -2    6.10   11.20
 -10  -1   2    2.60    8.90
 -10  -1   2   11.10    7.80
 -10  -1   2    3.80    8.20
 -10  -1   2   11.30   10.40
  11   1  -2    6.50   13.10
  11   1  -2  -13.70   10.70
  11   1  -2   -3.10   20.90
 -11  -1   2   -6.00    8.60
 -11  -1   2    4.30   13.00
 -11  -1   2    8.80   12.10
 -11  -1   2    1.10    9.80
 -11   1  -1    8.20   12.10
 -11   1  -1   16.90   11.60
 -11   1  -1   -7.40    8.60
  11  -1   1   12.10   14.60
  11  -1   1   16.10   11.50
  11  -1   1   -2.60   12.90
 -10   1  -1   10.00   11.40
 -10   1  -1    2.20    7.20
 -10   1  -1   -1.80   10.60
  10  -1   1  -11.00    9.60
  10  -1   1    7.00   12.10
  10  -1   1    6.50    8.50
  -9   1  -1  277.77   29.60
  -9   1  -1  261.47   26.40
  -9   1  -1  237.48   27.30
   9  -1   1  225.38   27.30
   9  -1   1  284.17   31.40
   9  -1   1  259.77   28.50
  -8   1  -1   22.00    8.30
  -8   1  -1   14.90    8.40
  -8   1  -1   24.00    7.10
   8  -1   1   12.90    8.90
   8  -1   1   27.00   17.00
   8  -1   1   24.10    8.20
   8  -1   1   28.90    9.20
  -7   1  -1   12.10    5.80
  -7   1  -1    9.40    5.50
  -7   1  -1   13.50    6.40
  -7   1  -1    8.40    5.80
  -7   1  -1   18.30    6.50
  -7   1  -1    2.10    6.20
   7  -1   1    5.10    6.40
   7  -1   1   -2.00    4.90
   7  -1   1   -0.40    6.50
   7  -1   1    6.30    5.60
   7  -1   1   12.00    6.00
  -6   1  -1  118.49   15.80
  -6   1  -1  144.09   16.40
  -6   1  -1  162.08   17.00
  -6   1  -1  131.59   14.70
  -6   1  -1  139.09   15.30
  -6   1  -1  139.29   15.50
  -6   1  -1  154.18   15.00
   6  -1   1  136.99   15.80
   6  -1   1  140.69   15.80
   6  -1   1  141.89   15.30
   6  -1   1  134.29   12.20
   6  -1   1  139.19   16.80
   6  -1   1  141.39   17.20
   6  -1   1  133.39   16.80
   6  -1   1  128.59   15.80
  -5   1  -1   51.39    8.40
  -5   1  -1   54.29    8.20
  -5   1  -1   57.99    9.70
  -5   1  -1   68.89   10.00
  -5   1  -1   71.69    8.80
  -5   1  -1   64.49    8.60
  -5   1  -1   71.29   10.30
   5  -1   1   57.59    5.90
   5  -1   1   48.70    8.80
   5  -1   1   54.99    9.10
   5  -1   1   68.09   10.20
   5  -1   1   60.89    9.90
   5  -1   1   61.29    9.10
   5  -1   1   60.29    9.10
  -4   1  -1 1178.18  106.19
  -4   1  -1 1211.48  106.99
  -4   1  -1 1186.98  106.29
  -4   1  -1 1154.08  106.29
  -4   1  -1 1134.79  106.89
  -4   1  -1 1146.19  106.69
  -4   1  -1 1232.78  107.09
   4  -1   1 1337.77  106.59
   4  -1   1 1366.96  106.89
   4  -1   1 1347.27  106.99
   4  -1   1 1308.77  107.39
   4  -1   1 1346.77  107.59
   4  -1   1 1345.77  106.69
   4  -1   1 1424.26  107.89
   4  -1   1 1288.87  105.19
  -3   1  -1  234.48   26.40
  -3   1  -1  241.58   26.30
  -3   1  -1  244.28   25.80
  -3   1  -1  236.98   26.30
   3  -1   1  316.27   25.40
   3  -1   1  339.27   26.30
   3  -1   1  342.77   27.20
   3  -1   1  330.87   27.20
   3  -1   1  346.27   26.40
   3  -1   1  317.57   27.00
   3  -1   1  327.37   26.80
   3  -1   1  346.27   26.60
  -2   1  -1  214.28   17.50
  -2   1  -1  203.18   17.40
  -2   1  -1  227.58   17.40
  -2   1  -1  200.28   16.70
  -2   1  -1  214.48   17.00
  -2   1  -1  219.38   16.90
   2  -1   1  174.68   17.20
   2  -1   1  179.88   16.70
   2  -1   1  175.88   16.50
   2  -1   1  185.68   17.50
   2  -1   1  177.48   17.00
   2  -1   1  190.58   16.90
   2  -1   1  162.88   17.20
   2  -1   1  177.68   17.20
  -1   1  -1  392.66   31.00
  -1   1  -1  348.67   31.30
  -1   1  -1  349.87   31.20
  -1   1  -1  379.96   30.80
   1  -1   1  381.86   31.30
   1  -1   1  341.07   31.30
   1  -1   1  356.36   30.50
   1  -1   1  361.56   30.70
   1  -1   1  392.86   31.20
   1  -1   1  360.36   30.90
   0   1  -1  691.53   47.70
   0  -1   1  507.15   47.40
   0  -1   1  589.04   47.70
   0  -1   1  504.15   47.60
   1   1  -1  931.71   76.29
   1   1  -1  985.10   76.29
   1   1  -1  989.90   76.69
   1   1  -1 1028.40   76.59
   1   1  -1 1002.80   76.49
   1   1  -1 1035.70   76.99
  -1  -1   1  829.72   76.19
  -1  -1   1  818.82   76.39
  -1  -1   1  843.02   76.19
  -1  -1   1  841.32   76.29
  -1  -1   1  857.41   76.49
  -1  -1   1  830.82   76.59
   2   1  -1 5020.30  419.36
   2   1  -1 5067.59  419.56
   2   1  -1 5029.80  419.36
   2   1  -1 4948.90  419.86
   2   1  -1 5246.77  419.76
   2   1  -1 5031.90  419.86
  -2  -1   1 4987.50  419.76
  -2  -1   1 5312.87  419.96
  -2  -1   1 4959.90  419.26
  -2  -1   1 5008.60  419.36
  -2  -1   1 4954.00  419.56
  -2  -1   1 5209.98  419.66
   3   1  -1  148.69   14.60
   3   1  -1  144.79   15.10
   3   1  -1  169.58   15.40
   3   1  -1  150.58   15.00
   3   1  -1  146.99   14.60
   3   1  -1  164.78   15.40
  -3  -1   1  153.58   14.40
  -3  -1   1  152.68   15.00
  -3  -1   1  153.58   14.70
  -3  -1   1  154.38   14.60
  -3  -1   1  157.38   14.90
  -3  -1   1  151.88   15.30
  -3  -1   1  161.88   15.30
   4   1  -1   44.10    7.70
   4   1  -1   35.90    6.60
   4   1  -1   42.90    6.60
   4   1  -1   38.80    7.50
   4   1  -1   26.60    6.00
   4   1  -1   34.20    6.90
  -4  -1   1   40.50    7.30
  -4  -1   1   47.80    7.60
  -4  -1   1   52.79    6.90
  -4  -1   1   54.59    8.00
  -4  -1   1   58.39    7.30
  -4  -1   1   56.99    7.40
  -4  -1   1   45.90    7.00
   5   1  -1  451.15   40.90
   5   1  -1  411.06   40.70
   5   1  -1  412.56   39.80
   5   1  -1  410.26   39.80
   5   1  -1  397.56   40.50
   5   1  -1  425.26   40.40
  -5  -1   1  485.25   40.00
  -5  -1   1  448.16   40.20
  -5  -1   1  483.65   40.90
  -5  -1   1  474.45   40.90
  -5  -1   1  485.85   41.30
  -5  -1   1  481.45   40.00
  -5  -1   1  450.25   39.50
   6   1  -1   11.90    4.90
   6   1  -1    5.90    5.50
   6   1  -1   13.90    6.00
   6   1  -1    5.80    5.00
   6   1  -1   10.90    6.80
   6   1  -1    9.10    5.60
  -6  -1   1   -0.20    4.30
  -6  -1   1    8.00    4.20
  -6  -1   1   12.20    5.50
  -6  -1   1    7.60    4.70
  -6  -1   1    1.70    4.70
  -6  -1   1    5.50    5.20
  -6  -1   1   11.00    5.80
   7   1  -1   51.39   11.90
   7   1  -1   53.99   12.00
   7   1  -1   56.69   11.30
   7   1  -1   62.59   10.70
  -7  -1   1   68.49   12.40
  -7  -1   1   45.30    8.70
  -7  -1   1   47.00    9.40
   8   1  -1   44.00   11.30
   8   1  -1   80.29   13.60
   8   1  -1   80.99   14.70
   8   1  -1   55.29    7.10
  -8  -1   1   58.99   10.80
  -8  -1   1   41.70   11.70
  -8  -1   1   80.19   13.60
  -8  -1   1   66.89   10.90
   9   1  -1   11.70    7.70
   9   1  -1    0.00    8.60
   9   1  -1   -0.60    7.90
  -9  -1   1   15.70    8.10
  -9  -1   1   -8.00    5.50
  -9  -1   1   -1.00    8.30
  -9  -1   1    2.40    8.00
  10   1  -1    8.30   10.40
  10   1  -1   12.30   11.30
  10   1  -1    6.20   10.20
 -10  -1   1    2.20    9.00
 -10  -1   1   10.70    9.70
 -10  -1   1   26.60    9.20
 -10  -1   1   23.30    8.80
  11   1  -1   15.30   13.30
  11   1  -1    0.30   11.50
  11   1  -1   17.90   14.30
 -11  -1   1  -13.40   10.60
 -11  -1   1  -15.70   11.10
 -11  -1   1    5.50    9.30
 -11  -1   1   11.40   10.00
 -11   1   0   -8.70   10.00
 -11   1   0   -3.00    8.70
 -11   1   0   -3.90   11.60
  11  -1   0    7.50   11.20
  11  -1   0   -4.40   12.50
  11  -1   0   -2.10   11.10
 -10   1   0    4.90    7.60
  10  -1   0   14.50   11.40
  10  -1   0    4.10    9.80
  10  -1   0   -3.40    8.70
  -9   1   0   -5.10    7.60
  -9   1   0   -2.30    6.60
  -9   1   0    4.80    6.70
  -9   1   0  -11.60    6.60
   9  -1   0   -2.00    7.50
   9  -1   0   -1.30    7.70
   9  -1   0   -4.00    7.90
  -8   1   0   54.09   12.60
  -8   1   0   53.89    9.70
  -8   1   0   63.39   11.00
  -8   1   0   45.20   11.00
   8  -1   0   45.30   11.60
   8  -1   0   35.20   11.30
   8  -1   0   43.80   10.70
   8  -1   0   41.30    5.20
   8  -1   0   56.99   11.60
  -7   1   0   53.29    9.90
  -7   1   0   66.09   10.20
  -7   1   0   65.39   11.50
  -7   1   0   66.39   12.00
  -7   1   0   65.69   10.60
  -7   1   0   67.19   11.40
   7  -1   0   67.29   11.60
   7  -1   0   59.39   12.60
   7  -1   0   56.39   10.80
   7  -1   0   62.79    6.90
   7  -1   0   60.69   11.20
  -6   1   0   46.60    9.30
  -6   1   0   43.40    9.40
  -6   1   0   49.40    8.40
  -6   1   0   48.90    8.80
  -6   1   0   44.30    9.30
  -6   1   0   55.79    8.50
  -6   1   0   40.90    8.80
   6  -1   0   68.49   11.00
   6  -1   0   74.99   10.30
   6  -1   0   80.29   11.30
   6  -1   0   61.69    6.70
   6  -1   0   80.69   12.30
   6  -1   0   65.69   10.60
   6  -1   0   70.19   10.40
   6  -1   0   62.69    9.90
  -5   1   0  394.56   31.70
  -5   1   0  404.86   31.20
  -5   1   0  386.16   33.70
  -5   1   0  376.86   31.50
  -5   1   0  390.96   31.20
  -5   1   0  347.57   31.90
   5  -1   0  318.07   29.50
   5  -1   0  312.27   31.00
   5  -1   0  340.67   31.50
   5  -1   0  305.57   31.80
   5  -1   0  304.57   31.90
   5  -1   0  306.47   32.00
   5  -1   0  299.97   31.30
  -4   1   0  626.54   59.49
  -4   1   0  654.63   59.39
  -4   1   0  635.34   59.79
  -4   1   0  658.73   59.19
  -4   1   0  691.13   60.09
  -4   1   0  649.93   59.19
  -4   1   0  650.53   59.79
   4  -1   0  720.83   59.89
   4  -1   0  717.33   58.39
   4  -1   0  749.33   59.69
   4  -1   0  738.53   59.89
   4  -1   0  727.43   60.39
   4  -1   0  736.23   60.39
   4  -1   0  747.93   59.59
   4  -1   0  727.23   60.19
  -3   1   0   87.99    8.70
  -3   1   0   80.19    8.70
  -3   1   0   86.49    8.60
  -3   1   0   76.99    8.30
  -3   1   0   85.69    8.00
   3  -1   0   70.59    7.90
   3  -1   0   74.89    8.60
   3  -1   0   64.69    8.10
   3  -1   0   66.69    8.30
   3  -1   0   75.19    8.50
   3  -1   0   69.99    7.90
  -2   1   0  614.74   57.89
  -2   1   0  630.24   58.09
  -2   1   0  623.04   58.09
  -2   1   0  642.64   57.79
  -2   1   0  626.84   57.79
  -2   1   0  614.54   58.09
  -2   1   0  624.64   58.09
   2  -1   0  760.72   58.09
   2  -1   0  789.92   58.39
   2  -1   0  731.43   57.99
   2  -1   0  716.53   58.29
   2  -1   0  775.02   57.99
   2  -1   0  756.72   58.39
   2  -1   0  768.22   58.39
  -1   1   0 1200.48   82.49
   1  -1   0  950.70   82.19
   1  -1   0  948.91   82.49
   1  -1   0  905.21   82.29
   1  -1   0  990.50   82.39
   1  -1   0  952.50   82.39
   0  -1   0   -0.10    0.20
  -1  -1   0 1042.90   84.49
  -1  -1   0  973.30   83.59
  -1  -1   0 1004.40   84.09
  -1  -1   0 1021.10   84.49
   2   1   0  649.34   59.19
   2   1   0  604.74   58.69
   2   1   0  634.64   59.39
   2   1   0  651.73   59.49
   2   1   0  643.54   59.49
   2   1   0  646.24   59.09
  -2  -1   0  744.23   59.49
  -2  -1   0  745.63   59.19
  -2  -1   0  797.42   59.29
  -2  -1   0  774.92   59.69
  -2  -1   0  746.43   59.59
  -2  -1   0  777.82   58.89
  -2  -1   0  728.43   59.29
   3   1   0   92.09    8.50
   3   1   0   90.19    8.80
   3   1   0   85.39    8.70
   3   1   0   77.69    8.00
   3   1   0   73.19    7.60
   3   1   0   80.39    8.40
   3   1   0   82.29    9.50
  -3  -1   0   75.09    8.40
  -3  -1   0   78.39    8.70
  -3  -1   0   61.79    8.00
  -3  -1   0   60.89    7.50
  -3  -1   0   61.09    7.30
  -3  -1   0   69.29    7.80
  -3  -1   0   62.89    8.20
   4   1   0  675.03   60.09
   4   1   0  634.44   59.39
   4   1   0  663.73   59.79
   4   1   0  644.44   59.59
   4   1   0  616.04   59.09
   4   1   0  672.93   59.39
   4   1   0  628.24   59.79
  -4  -1   0  719.63   58.89
  -4  -1   0  720.03   59.99
  -4  -1   0  761.42   59.29
  -4  -1   0  741.23   60.09
  -4  -1   0  731.63   59.29
  -4  -1   0  762.12   59.59
   5   1   0  391.16   31.60
   5   1   0  379.56   33.10
   5   1   0  368.56   31.90
   5   1   0  382.16   32.00
   5   1   0  401.96   32.60
   5   1   0  374.76   32.70
   5   1   0  380.76   33.10
  -5  -1   0  333.37   31.60
  -5  -1   0  296.07   31.10
  -5  -1   0  299.57   30.70
  -5  -1   0  344.37   32.40
  -5  -1   0  320.87   32.10
  -5  -1   0  294.57   31.90
  -5  -1   0  318.07   32.20
   6   1   0   59.29   10.20
   6   1   0   53.09   11.00
   6   1   0   54.59   10.80
   6   1   0   53.39   10.20
   6   1   0   52.79    9.90
   6   1   0   45.90    9.60
   6   1   0   39.00    7.90
   6   1   0   48.60    5.30
  -6  -1   0   73.79   10.20
  -6  -1   0   81.29   11.80
  -6  -1   0   70.39   11.90
  -6  -1   0   62.69    9.20
  -6  -1   0   71.99    9.50
  -6  -1   0   82.09   11.70
  -6  -1   0   52.89    9.60
   7   1   0   64.79   11.60
   7   1   0   81.49   13.10
   7   1   0   66.79   11.00
   7   1   0   57.49   12.00
   7   1   0   62.09   12.50
  -7  -1   0   65.89   10.50
  -7  -1   0   70.29   12.60
  -7  -1   0   61.89   11.80
  -7  -1   0   86.89   12.00
   8   1   0   56.89   11.10
   8   1   0   44.50   11.40
   8   1   0   51.99   12.80
   8   1   0   32.70    9.30
  -8  -1   0   56.99   10.60
  -8  -1   0   52.09   11.90
  -8  -1   0   50.09    9.80
  -8  -1   0   49.40   11.10
   9   1   0   17.60    8.70
   9   1   0   -1.80    8.20
   9   1   0    5.40    8.80
  -9  -1   0   -4.00    6.30
  -9  -1   0    6.20    6.10
  -9  -1   0   -4.70    8.00
  -9  -1   0    2.40    7.00
  10   1   0   11.80    9.70
  10   1   0   -1.60   10.60
  10   1   0    0.60   11.20
 -10  -1   0   24.30   11.30
 -10  -1   0   -9.20    7.30
 -10  -1   0  -10.90    9.30
 -10  -1   0    3.60    8.40
  11   1   0    0.80   11.80
  11   1   0    4.10   12.60
  11   1   0   -6.00   11.10
 -11  -1   0   11.40   10.20
 -11  -1   0    3.60   11.20
 -11  -1   0    2.70    9.30
 -11  -1   0   -9.10   10.30
 -11   1   1  -11.30   12.00
 -11   1   1   16.70   11.00
 -11   1   1   -5.20    9.20
  11  -1  -1    7.90   12.80
  11  -1  -1    3.20   12.20
  11  -1  -1    0.80   13.10
 -10   1   1    5.40    9.70
 -10   1   1    0.20    9.50
 -10   1   1   10.40    8.60
 -10   1   1   16.90    8.60
  10  -1  -1   14.70   11.10
  10  -1  -1   14.60   12.00
  10  -1  -1   18.50   11.40
  -9   1   1    8.80    7.20
  -9   1   1   23.60   10.20
  -9   1   1   -4.90    7.70
   9  -1  -1   -3.50    3.30
   9  -1  -1   13.50    9.50
   9  -1  -1   -4.50    7.00
   9  -1  -1    9.30    9.10
  -8   1   1   60.89   10.90
  -8   1   1   48.10   11.80
  -8   1   1   48.50   10.30
  -8   1   1   56.89   12.80
   8  -1  -1   78.49    9.30
   8  -1  -1   71.59   13.50
   8  -1  -1   70.79   13.30
   8  -1  -1   52.69   11.60
  -7   1   1   51.49    9.30
  -7   1   1   77.99   12.40
  -7   1   1   84.69   11.90
  -7   1   1   46.10   10.60
  -7   1   1   83.89   11.00
   7  -1  -1   66.09   12.30
   7  -1  -1   47.10   10.90
   7  -1  -1   44.60   10.20
   7  -1  -1   48.20   10.30
   7  -1  -1   34.00    9.70
   7  -1  -1   52.39    7.60
  -6   1   1    5.70    4.50
  -6   1   1    6.20    4.50
  -6   1   1    5.10    5.00
  -6   1   1   18.10    5.50
  -6   1   1   10.60    6.00
  -6   1   1    7.60    5.50
   6  -1  -1    7.00    5.30
   6  -1  -1   13.60    5.90
   6  -1  -1    4.00    5.60
   6  -1  -1    4.80    5.00
   6  -1  -1   19.70    6.40
   6  -1  -1    3.00    4.80
   6  -1  -1   15.60    6.90
  -5   1   1  377.26   38.30
  -5   1   1  399.96   39.70
  -5   1   1  400.56   38.80
  -5   1   1  414.66   39.30
  -5   1   1  402.26   38.00
  -5   1   1  426.46   38.70
  -5   1   1  418.96   38.10
   5  -1  -1  480.65   39.40
   5  -1  -1  440.06   39.60
   5  -1  -1  479.85   39.80
   5  -1  -1  436.86   38.50
   5  -1  -1  473.35   39.60
   5  -1  -1  453.15   40.00
   5  -1  -1  440.76   38.40
  -4   1   1   31.70    6.10
  -4   1   1   43.60    7.30
  -4   1   1   41.00    6.30
  -4   1   1   42.30    6.70
  -4   1   1   43.20    7.00
  -4   1   1   39.80    7.20
  -4   1   1   47.30    7.50
   4  -1  -1   48.10    6.70
   4  -1  -1   51.29    8.30
   4  -1  -1   49.10    7.10
   4  -1  -1   57.19    8.30
   4  -1  -1   39.80    6.90
   4  -1  -1   59.19    7.80
   4  -1  -1   44.90    7.40
  -3   1   1  144.19   14.30
  -3   1   1  126.69   14.00
  -3   1   1  145.19   14.20
  -3   1   1  140.79   14.20
  -3   1   1  152.38   13.80
  -3   1   1  146.89   13.90
  -3   1   1  147.79   14.60
   3  -1  -1  155.78   14.00
   3  -1  -1  151.08   14.60
   3  -1  -1  156.68   14.60
   3  -1  -1  157.78   14.00
   3  -1  -1  149.79   14.50
   3  -1  -1  149.09   14.40
   3  -1  -1  144.09   14.20
  -2   1   1 5258.87  417.26
  -2   1   1 5097.79  417.66
  -2   1   1 5190.78  417.56
  -2   1   1 5062.19  417.76
  -2   1   1 5150.48  417.76
  -2   1   1 4995.50  417.26
  -2   1   1 5023.90  417.46
   2  -1  -1 5030.50  417.26
   2  -1  -1 5062.49  417.56
   2  -1  -1 4931.31  417.76
   2  -1  -1 4811.12  417.76
   2  -1  -1 5127.39  417.66
   2  -1  -1 4894.21  417.36
   2  -1  -1 4942.11  417.56
  -1   1   1  987.40   74.29
  -1   1   1  943.41   74.29
  -1   1   1  986.90   74.29
  -1   1   1  960.00   74.09
  -1   1   1  967.60   73.99
   1  -1  -1  806.52   73.99
   1  -1  -1  816.22   73.99
   1  -1  -1  792.32   74.09
   1  -1  -1  825.32   73.99
   1  -1  -1  850.91   74.29
   1  -1  -1  844.12   74.19
   0   1   1    0.80    0.50
   0  -1  -1    1.10    0.50
   1   1   1  379.06   31.60
   1   1   1  366.66   31.40
   1   1   1  372.36   31.50
   1   1   1  378.46   32.00
  -1  -1  -1  367.36   31.40
  -1  -1  -1  362.06   31.60
  -1  -1  -1  372.16   31.90
  -1  -1  -1  362.86   31.50
  -1  -1  -1  381.36   31.70
   2   1   1  205.48   16.80
   2   1   1  204.38   16.60
   2   1   1  210.98   17.20
   2   1   1  200.98   17.10
   2   1   1  200.48   17.30
   2   1   1  235.08   18.00
  -2  -1  -1  175.28   17.20
  -2  -1  -1  164.98   16.70
  -2  -1  -1  181.78   16.70
  -2  -1  -1  183.98   17.10
  -2  -1  -1  160.68   16.50
  -2  -1  -1  178.18   16.60
  -2  -1  -1  164.38   16.90
   3   1   1  241.68   22.90
   3   1   1  239.28   23.00
   3   1   1  231.58   22.50
   3   1   1  242.38   23.80
   3   1   1  223.28   23.20
   3   1   1  213.38   23.10
  -3  -1  -1  317.97   23.50
  -3  -1  -1  310.67   23.00
  -3  -1  -1  310.47   23.90
   4   1   1 1305.47  107.19
   4   1   1 1198.18  107.29
   4   1   1 1179.98  106.69
   4   1   1 1168.78  106.69
   4   1   1 1206.18  107.59
   4   1   1 1179.78  107.59
   4   1   1 1160.68  106.29
  -4  -1  -1 1301.27  107.49
  -4  -1  -1 1343.57  107.69
  -4  -1  -1 1250.47  106.49
  -4  -1  -1 1353.86  106.89
  -4  -1  -1 1368.56  107.59
  -4  -1  -1 1289.77  106.79
  -4  -1  -1 1436.46  106.89
   5   1   1   57.79    9.50
   5   1   1   66.09    9.50
   5   1   1   65.99   10.10
   5   1   1   68.69   11.00
   5   1   1   67.69    8.80
   5   1   1   79.39    9.90
   5   1   1   61.89   10.00
  -5  -1  -1   63.09    9.30
  -5  -1  -1   51.59    9.30
  -5  -1  -1   65.29    9.20
  -5  -1  -1   44.70    8.10
  -5  -1  -1   62.59   10.00
  -5  -1  -1   55.89    8.30
  -5  -1  -1   55.09    9.70
   6   1   1  126.89   16.60
   6   1   1  135.29   15.70
   6   1   1  127.29   16.80
   6   1   1  144.09   16.00
   6   1   1  137.19   16.90
   6   1   1  136.69   14.80
   6   1   1  147.89   15.60
  -6  -1  -1  137.19   14.70
  -6  -1  -1  141.09   16.30
  -6  -1  -1  153.88   15.60
  -6  -1  -1  133.59   16.20
  -6  -1  -1  139.49   18.00
  -6  -1  -1  120.99   15.20
  -6  -1  -1  119.69   14.90
   7   1   1   18.00    7.30
   7   1   1   18.20    8.60
   7   1   1    7.90    5.80
   7   1   1    9.30    7.20
   7   1   1   23.70    7.80
  -7  -1  -1    2.00    5.60
  -7  -1  -1    8.50    7.10
  -7  -1  -1   10.80    6.70
  -7  -1  -1    4.40    4.30
  -7  -1  -1    8.40    5.50
   8   1   1   12.20    7.60
   8   1   1   15.20   10.60
   8   1   1   16.40    9.30
   8   1   1   21.80    8.30
  -8  -1  -1   24.70    7.10
  -8  -1  -1   29.90    8.90
  -8  -1  -1   26.30    9.50
  -8  -1  -1   35.30    8.60
   9   1   1  291.47   30.20
   9   1   1  250.77   30.10
   9   1   1  294.77   33.10
  -9  -1  -1  266.57   30.20
  -9  -1  -1  259.47   28.00
  -9  -1  -1  276.77   28.40
  -9  -1  -1  274.87   30.80
  10   1   1   23.60   11.60
  10   1   1   -6.90   10.00
 -10  -1  -1    3.60    9.90
 -10  -1  -1   12.00    9.20
 -10  -1  -1    3.80    8.70
  11   1   1   12.30   15.40
  11   1   1   18.20   13.30
 -11  -1  -1    7.60   12.00
 -11  -1  -1   -0.50    9.20
 -11  -1  -1  -21.50   10.60
 -11   1   2   -1.50   12.80
 -11   1   2  -10.80    9.10
 -11   1   2  -13.40    8.80
  11  -1  -2   -1.10   11.60
  11  -1  -2   -3.50   12.20
  11  -1  -2    7.10   14.00
 -10   1   2    2.00    7.90
 -10   1   2    0.20    9.90
 -10   1   2    3.50    8.40
 -10   1   2   10.30   10.30
  10  -1  -2    8.90    9.90
  10  -1  -2   17.00    5.40
  10  -1  -2    2.50   10.90
  10  -1  -2    5.70   11.40
  -9   1   2   64.69   12.10
  -9   1   2   83.29   13.30
  -9   1   2   69.59   14.20
   9  -1  -2   48.70    8.70
   9  -1  -2   62.59   13.90
   9  -1  -2   84.09   15.30
   9  -1  -2   73.49   14.60
  -8   1   2  144.69   20.20
  -8   1   2  165.78   19.10
  -8   1   2  148.49   17.70
  -8   1   2  129.69   17.50
   8  -1  -2  151.68   18.60
   8  -1  -2  128.09   19.40
  -7   1   2   60.89   12.00
  -7   1   2   58.29   12.00
  -7   1   2   61.99   10.80
  -7   1   2   51.89   10.30
   7  -1  -2   56.39   10.80
   7  -1  -2   46.30    9.80
   7  -1  -2   78.39   13.20
   7  -1  -2   63.29   12.10
  -6   1   2   76.19   11.70
  -6   1   2   83.89   11.90
  -6   1   2   73.79   11.10
  -6   1   2   83.19   11.30
  -6   1   2   60.79    9.40
  -6   1   2   55.89    9.40
  -6   1   2   63.69   11.10
   6  -1  -2   58.29   10.80
   6  -1  -2   58.89   10.00
   6  -1  -2   42.20    9.10
   6  -1  -2   59.49   10.60
   6  -1  -2   41.90    9.30
   6  -1  -2   74.59   12.60
  -5   1   2  116.69   12.70
  -5   1   2  100.49   12.80
  -5   1   2   88.29   10.50
   5  -1  -2   70.69   11.70
   5  -1  -2   94.99   11.40
   5  -1  -2  103.49   12.50
   5  -1  -2   60.89   10.60
  -4   1   2  200.18   18.60
  -4   1   2  200.98   19.80
  -4   1   2  193.18   19.20
  -4   1   2  210.48   19.00
  -4   1   2  181.08   19.20
  -4   1   2  195.78   19.20
  -4   1   2  192.48   19.30
   4  -1  -2  188.68   19.40
   4  -1  -2  219.58   19.50
   4  -1  -2  216.78   19.80
   4  -1  -2  174.58   18.50
   4  -1  -2  205.28   19.00
   4  -1  -2  183.08   19.60
  -3   1   2 1013.00   83.09
  -3   1   2 1005.50   82.49
  -3   1   2 1049.09   82.89
  -3   1   2  980.10   82.49
  -3   1   2  992.40   82.09
  -3   1   2 1007.60   82.89
  -3   1   2 1086.49   82.29
   3  -1  -2  924.51   81.99
   3  -1  -2  926.41   82.19
   3  -1  -2  920.81   82.49
   3  -1  -2  908.11   82.49
   3  -1  -2  907.71   82.89
   3  -1  -2  923.71   82.49
  -2   1   2 3897.11  346.37
  -2   1   2 3870.21  346.27
  -2   1   2 4028.10  346.37
  -2   1   2 4160.58  347.07
   2  -1  -2 4378.06  346.87
   2  -1  -2 4432.16  346.47
   2  -1  -2 4384.06  347.07
   2  -1  -2 4319.57  346.87
   2  -1  -2 4145.29  346.67
  -1   1   2 6669.13  550.44
  -1   1   2 6611.64  550.04
   1  -1  -2 6430.26  550.34
   1  -1  -2 6879.11  550.24
   0   1   2  978.50   88.39
   0   1   2 1008.20   88.49
   0   1   2  954.30   88.69
   0   1   2  963.10   88.19
   0   1   2 1023.50   88.19
   0  -1  -2 1124.79   88.29
   0  -1  -2 1139.79   89.09
   0  -1  -2 1145.69   88.79
   0  -1  -2 1127.29   88.29
   0  -1  -2 1125.89   88.59
   1   1   2 2342.87  198.98
   1   1   2 2208.08  198.88
   1   1   2 2297.97  199.48
   1   1   2 2206.38  198.58
  -1  -1  -2 2456.65  199.08
  -1  -1  -2 2469.45  198.98
  -1  -1  -2 2693.53  199.78
  -1  -1  -2 2489.75  198.68
   2   1   2 1285.17   99.59
   2   1   2 1082.99   99.39
  -2  -1  -2 1233.08  101.09
  -2  -1  -2 1112.29   98.99
  -2  -1  -2 1213.78   99.49
   3   1   2 1179.48   94.39
   3   1   2 1188.18   93.79
   3   1   2 1165.68   93.69
   3   1   2 1149.98   94.29
   3   1   2 1233.58   95.39
   3   1   2 1175.28   94.39
  -3  -1  -2 1046.00   93.79
  -3  -1  -2 1030.50   93.39
  -3  -1  -2  998.30   94.29
  -3  -1  -2 1028.50   93.39
  -3  -1  -2 1063.09   94.09
   4   1   2  389.46   34.50
   4   1   2  380.46   33.60
   4   1   2  376.36   35.20
   4   1   2  397.56   34.80
   4   1   2  416.26   34.70
   4   1   2  397.66   33.60
  -4  -1  -2  357.96   33.70
  -4  -1  -2  351.86   34.40
  -4  -1  -2  370.16   33.70
  -4  -1  -2  366.96   33.40
  -4  -1  -2  377.56   34.30
  -4  -1  -2  363.66   33.40
   5   1   2  109.09   12.60
   5   1   2  114.59   14.00
   5   1   2  104.09   14.20
   5   1   2  107.79   11.80
   5   1   2   94.39   11.30
  -5  -1  -2  104.79   12.10
  -5  -1  -2   92.49   11.90
  -5  -1  -2  117.69   20.50
  -5  -1  -2   92.49   13.30
  -5  -1  -2  113.49   13.00
  -5  -1  -2  100.29   11.70
  -5  -1  -2   94.99   11.50
   6   1   2   28.10    6.70
   6   1   2   36.70    9.30
   6   1   2   46.70   10.50
   6   1   2   20.70    6.70
   6   1   2   41.30    7.10
   6   1   2   41.50    9.30
  -6  -1  -2   35.50    8.60
  -6  -1  -2   40.60    7.20
  -6  -1  -2   36.80    7.30
  -6  -1  -2   35.70    7.40
  -6  -1  -2   39.70    7.40
  -6  -1  -2   26.90    7.60
  -6  -1  -2   33.00    8.60
   7   1   2  106.19   16.30
   7   1   2  106.89   17.30
   7   1   2  100.79   16.50
   7   1   2  103.39   14.80
  -7  -1  -2  134.49   15.80
  -7  -1  -2   97.39   15.60
  -7  -1  -2  120.59   15.70
  -7  -1  -2  106.89   14.90
   8   1   2    2.20    6.20
   8   1   2    0.00    9.50
  -8  -1  -2   11.30    6.40
  -8  -1  -2   14.90    8.10
  -8  -1  -2    0.20    5.90
   9   1   2    1.80    8.60
   9   1   2    8.70    9.90
  -9  -1  -2   -2.40    6.90
  -9  -1  -2  -17.10    7.20
  -9  -1  -2    0.00    6.40
  10   1   2   24.20   14.90
  10   1   2   -1.10   11.60
 -10  -1  -2   36.80   11.90
 -10  -1  -2   25.50    9.50
  11   1   2    8.10   14.00
  11   1   2    9.30   14.80
 -11  -1  -2    6.00   11.80
 -11  -1  -2   11.60   10.00
 -11   1   3   -4.30   10.50
 -11   1   3   16.50   11.20
 -11   1   3   25.20   13.70
  11  -1  -3    1.90   13.10
  11  -1  -3   23.70   13.40
  11  -1  -3   23.00   12.30
 -10   1   3   29.00   11.80
 -10   1   3   18.20    9.20
 -10   1   3   20.30    8.70
  10  -1  -3    6.50    9.80
  10  -1  -3    4.90   11.70
  10  -1  -3   24.50   12.40
  10  -1  -3    6.30    7.90
  -9   1   3   17.40    9.60
  -9   1   3    5.40    7.30
  -9   1   3   13.50    9.70
  -9   1   3   22.90    8.00
   9  -1  -3    0.70    8.80
   9  -1  -3   13.60    9.20
   9  -1  -3   -4.20    8.00
  -8   1   3   17.00    9.20
  -8   1   3    0.10    6.70
  -8   1   3   32.40    9.50
  -8   1   3   12.40    7.00
   8  -1  -3   10.90    8.30
   8  -1  -3    6.70    8.50
  -7   1   3   82.29   15.20
  -7   1   3   87.29   13.30
  -7   1   3   80.49   12.60
  -7   1   3   95.09   14.00
   7  -1  -3   72.49   13.90
   7  -1  -3   70.09   12.10
   7  -1  -3   76.19   13.70
   7  -1  -3   72.19   13.40
  -6   1   3  543.75   49.70
  -6   1   3  560.54   49.90
  -6   1   3  506.25   48.70
  -6   1   3  538.45   50.69
  -6   1   3  512.15   49.00
   6  -1  -3  594.04   50.89
   6  -1  -3  546.55   50.59
   6  -1  -3  601.14   50.69
   6  -1  -3  557.84   49.40
  -5   1   3   63.79    9.10
  -5   1   3   52.49    8.80
  -5   1   3   62.09   10.40
  -5   1   3   71.39   11.50
  -5   1   3   66.19   10.10
  -5   1   3   54.19    9.60
  -5   1   3   66.49    9.80
   5  -1  -3   42.80    8.90
   5  -1  -3   54.49   10.30
   5  -1  -3   50.59    9.10
   5  -1  -3   61.79   10.20
   5  -1  -3   55.79   10.70
   5  -1  -3   66.59   10.10
  -4   1   3  225.48   21.00
  -4   1   3  230.38   19.90
  -4   1   3  239.08   21.10
  -4   1   3  192.88   19.30
  -4   1   3  208.88   20.10
  -4   1   3  204.58   20.50
  -4   1   3  214.68   20.10
   4  -1  -3  185.08   20.80
   4  -1  -3  192.78   19.60
   4  -1  -3  186.38   20.50
   4  -1  -3  188.48   19.80
   4  -1  -3  180.58   20.30
   4  -1  -3  193.08   20.30
  -3   1   3 1992.20  169.58
  -3   1   3 2060.09  168.48
  -3   1   3 2012.10  169.18
  -3   1   3 2085.89  168.68
  -3   1   3 2031.80  168.88
  -3   1   3 1981.50  168.78
   3  -1  -3 1911.21  168.68
   3  -1  -3 1978.50  168.48
   3  -1  -3 2184.18  169.28
   3  -1  -3 1943.01  169.48
   3  -1  -3 1985.80  169.28
   3  -1  -3 2025.00  169.18
  -2   1   3  248.78   21.50
  -2   1   3  250.77   20.90
  -2   1   3  232.78   21.00
  -2   1   3  217.98   20.80
  -2   1   3  239.38   21.30
  -2   1   3  255.87   22.10
   2  -1  -3  225.98   21.40
   2  -1  -3  230.18   21.70
   2  -1  -3  228.68   20.70
   2  -1  -3  214.18   21.30
   2  -1  -3  213.28   20.90
   2  -1  -3  204.98   20.90
  -1   1   3  154.28   13.70
  -1   1   3  148.99   14.50
  -1   1   3  140.79   14.20
  -1   1   3  138.39   13.50
  -1   1   3  146.09   13.80
   0   1   3 2099.69  176.88
   0   1   3 2128.29  177.08
   0   1   3 2293.67  176.48
   0   1   3 2220.08  176.58
   0   1   3 2216.08  175.98
   0  -1  -3 1989.60  176.88
   0  -1  -3 2005.40  175.88
   0  -1  -3 1978.40  175.98
   1   1   3  426.46   35.70
   1   1   3  402.86   36.10
   1   1   3  436.06   37.00
   1   1   3  426.96   36.20
  -1  -1  -3  418.66   36.40
  -1  -1  -3  429.16   35.50
  -1  -1  -3  378.16   36.70
  -1  -1  -3  403.66   36.10
  -1  -1  -3  406.46   35.70
   2   1   3  641.04   58.09
   2   1   3  695.93   59.19
   2   1   3  613.04   57.49
  -2  -1  -3  770.62   59.49
  -2  -1  -3  695.03   57.69
   3   1   3  286.27   25.50
   3   1   3  264.17   24.20
   3   1   3  299.97   24.30
   3   1   3  295.67   24.50
   3   1   3  268.87   24.00
   3   1   3  290.47   23.50
  -3  -1  -3  225.18   24.40
  -3  -1  -3  241.58   23.20
  -3  -1  -3  216.38   22.70
  -3  -1  -3  213.78   23.70
   4   1   3  160.18   16.60
   4   1   3  143.19   17.10
   4   1   3  177.48   16.80
   4   1   3  165.18   17.50
   4   1   3  171.38   20.70
  -4  -1  -3  175.28   16.60
  -4  -1  -3  172.38   14.80
  -4  -1  -3  164.38   16.20
  -4  -1  -3  171.88   17.20
  -4  -1  -3  176.58   18.20
  -4  -1  -3  160.08   17.30
   5   1   3  471.05   47.00
   5   1   3  466.75   45.60
   5   1   3  549.65   44.90
   5   1   3  484.35   45.80
   5   1   3  467.45   45.80
   5   1   3  466.75   44.60
  -5  -1  -3  464.45   46.00
  -5  -1  -3  526.35   44.40
  -5  -1  -3  559.24   46.00
  -5  -1  -3  495.25   45.00
  -5  -1  -3  574.84   45.00
   6   1   3  122.79   16.50
   6   1   3   87.59   16.10
   6   1   3  125.59   17.80
   6   1   3   91.59   12.50
  -6  -1  -3  116.49   14.00
  -6  -1  -3  115.79   14.60
  -6  -1  -3   99.49   12.90
  -6  -1  -3  105.99   12.80
   7   1   3   48.00   12.50
   7   1   3   79.29   13.90
   7   1   3   49.00   13.40
   7   1   3   76.29   12.70
  -7  -1  -3   65.89   12.40
  -7  -1  -3   71.69   11.20
  -7  -1  -3   53.59   10.10
   8   1   3  108.29   18.00
   8   1   3   76.89   13.50
   8   1   3  115.99   19.30
  -8  -1  -3  102.29   16.20
  -8  -1  -3   94.49   14.00
   9   1   3   -4.40    9.70
   9   1   3   -5.50    9.40
  -9  -1  -3    9.90    7.10
  -9  -1  -3    7.40    9.10
  10   1   3   14.60   12.20
  10   1   3   -4.50   12.20
 -10  -1  -3    3.40    9.00
 -10  -1  -3    3.50    9.90
  11   1   3  -24.80   13.40
  11   1   3   12.90   15.10
 -11  -1  -3   -8.80   11.10
 -11  -1  -3   18.00   11.00
 -11   1   4   20.80   14.30
 -11   1   4   -1.40   10.30
 -11   1   4   -8.10   10.60
  11  -1  -4   -0.90   12.50
  11  -1  -4   -0.20   12.40
  11  -1  -4   -4.00   11.90
 -10   1   4   12.40    9.60
 -10   1   4   -5.90    9.60
 -10   1   4   11.30   10.00
 -10   1   4   17.10   12.30
  10  -1  -4   29.70   13.20
  10  -1  -4   16.40   12.30
  10  -1  -4    1.40    9.80
  -9   1   4   -3.70    7.20
  -9   1   4    4.20    7.90
  -9   1   4   10.50    9.20
  -9   1   4    0.10   11.70
   9  -1  -4   -0.50    8.40
   9  -1  -4    1.40    9.30
   9  -1  -4    2.60    9.60
  -8   1   4   18.40    8.70
  -8   1   4    6.60    7.60
  -8   1   4    9.10    7.80
  -8   1   4    5.90    7.40
   8  -1  -4    7.20    7.00
   8  -1  -4  -11.20    7.00
   8  -1  -4    8.10    8.60
  -7   1   4   38.10   10.00
  -7   1   4   44.10   11.00
  -7   1   4   53.49   10.80
  -7   1   4   42.70    9.40
   7  -1  -4   35.90    9.90
   7  -1  -4   57.39   11.50
   7  -1  -4   36.30   10.00
  -6   1   4   76.69   13.10
  -6   1   4   77.19   12.40
  -6   1   4   79.79   11.60
  -6   1   4   91.29   14.60
   6  -1  -4   73.69   12.80
   6  -1  -4   71.79   14.10
   6  -1  -4   87.69   14.20
   6  -1  -4   69.59   11.60
   6  -1  -4   92.59   14.80
  -5   1   4   84.89   12.00
  -5   1   4   80.69   11.80
  -5   1   4   90.19   11.80
  -5   1   4   82.49   13.00
  -5   1   4   78.19   12.40
  -5   1   4   88.39   12.50
  -5   1   4   89.69   13.90
   5  -1  -4   81.79   11.70
   5  -1  -4   77.39   12.10
   5  -1  -4   78.49   13.10
   5  -1  -4  113.19   14.50
   5  -1  -4   84.29   13.20
   5  -1  -4   92.89   13.10
  -4   1   4  263.87   27.50
  -4   1   4  298.57   27.30
  -4   1   4  259.77   27.10
  -4   1   4  283.77   26.50
  -4   1   4  282.17   28.40
  -4   1   4  283.77   27.10
   4  -1  -4  302.97   27.90
   4  -1  -4  308.87   27.60
   4  -1  -4  280.17   28.20
   4  -1  -4  297.57   27.10
   4  -1  -4  266.87   28.10
   4  -1  -4  331.27   27.90
  -3   1   4  131.99   14.20
  -3   1   4  140.69   13.70
  -3   1   4  147.99   15.80
  -3   1   4  132.09   14.00
  -3   1   4  140.49   14.10
  -3   1   4  132.29   14.50
   3  -1  -4  137.89   15.10
   3  -1  -4  124.39   14.30
   3  -1  -4  129.99   14.60
   3  -1  -4  123.99   14.60
   3  -1  -4  125.79   13.90
   3  -1  -4  125.79   13.80
  -2   1   4   92.39   10.80
  -2   1   4   89.69   10.00
  -2   1   4   86.89   10.90
  -2   1   4   82.69    9.70
  -2   1   4   80.99   10.30
  -2   1   4   78.39   10.10
   2  -1  -4  106.19   10.30
   2  -1  -4  104.49   10.50
   2  -1  -4   84.19   10.10
   2  -1  -4   93.29   10.80
   2  -1  -4   93.79   11.10
   2  -1  -4   96.19   10.90
  -1   1   4  378.46   35.10
  -1   1   4  416.06   34.70
  -1   1   4  410.96   35.90
  -1   1   4  416.16   34.70
  -1   1   4  388.56   35.00
  -1   1   4  424.56   35.90
   1  -1  -4  407.86   35.90
   1  -1  -4  389.26   35.40
   1  -1  -4  395.56   37.20
   1  -1  -4  365.66   34.50
   1  -1  -4  375.56   34.60
   1  -1  -4  399.76   35.00
   0   1   4  419.96   39.20
   0   1   4  416.76   37.80
   0   1   4  427.16   38.50
   0   1   4  402.86   38.30
   0   1   4  414.76   37.70
   0   1   4  430.86   39.50
   0  -1  -4  477.85   39.60
   0  -1  -4  438.76   37.80
   0  -1  -4  468.35   38.60
   0  -1  -4  450.75   38.10
   0  -1  -4  487.25   39.00
   1   1   4  461.45   44.20
   1   1   4  464.85   44.30
   1   1   4  508.85   45.40
   1   1   4  455.65   43.70
  -1  -1  -4  521.25   44.80
  -1  -1  -4  556.34   43.60
  -1  -1  -4  548.65   44.10
  -1  -1  -4  516.85   44.50
  -1  -1  -4  559.54   45.80
   2   1   4 1007.40   86.89
   2   1   4 1006.40   86.09
   2   1   4 1066.69   88.19
   2   1   4 1085.79   87.09
  -2  -1  -4 1049.70   86.39
  -2  -1  -4  986.00   87.09
  -2  -1  -4  973.70   86.69
  -2  -1  -4  981.80   85.69
  -2  -1  -4 1032.40   87.99
   3   1   4  651.23   53.19
   3   1   4  624.84   51.39
   3   1   4  596.24   51.39
   3   1   4  622.84   50.69
   3   1   4  682.33   51.89
  -3  -1  -4  511.25   52.09
  -3  -1  -4  527.15   50.39
  -3  -1  -4  521.95   51.09
  -3  -1  -4  548.35   51.39
   4   1   4  229.28   21.20
   4   1   4  187.88   20.80
   4   1   4  188.48   20.90
   4   1   4  211.78   21.60
   4   1   4  213.38   23.00
   4   1   4  192.48   20.00
  -4  -1  -4  200.18   20.90
  -4  -1  -4  216.98   19.60
  -4  -1  -4  226.28   21.60
  -4  -1  -4  224.38   20.40
   5   1   4  564.74   51.59
   5   1   4  503.75   49.80
   5   1   4  555.34   48.80
   5   1   4  526.15   49.90
   5   1   4  624.34   50.59
   5   1   4  628.24   49.40
  -5  -1  -4  536.15   48.50
  -5  -1  -4  533.65   47.90
  -5  -1  -4  512.15   50.29
  -5  -1  -4  498.95   48.90
  -5  -1  -4  554.84   49.99
  -5  -1  -4  561.44   46.60
   6   1   4   39.10   11.60
   6   1   4   58.49    9.80
   6   1   4   49.40   10.60
   6   1   4   48.30   11.30
  -6  -1  -4   54.09    8.70
  -6  -1  -4   58.39    9.40
  -6  -1  -4   46.70    9.60
   7   1   4   90.29   14.30
   7   1   4   86.59   16.40
   7   1   4   94.79   17.70
  -7  -1  -4  108.49   16.00
  -7  -1  -4  137.99   17.60
  -7  -1  -4  104.89   14.00
   8   1   4   77.99   17.70
   8   1   4   96.19   17.70
  -8  -1  -4   94.39   13.80
  -8  -1  -4  113.89   16.90
   9   1   4   -6.30   11.20
   9   1   4  -11.50   10.00
  -9  -1  -4    6.80    9.00
  -9  -1  -4   -1.80    7.20
  10   1   4   -0.70   12.40
  10   1   4   13.00   22.70
 -10  -1  -4    2.30    8.10
 -10  -1  -4  -23.40    9.30
 -11  -1  -4   13.00   11.10
 -11  -1  -4    8.40   12.80
 -11   1   5    1.20   12.40
 -11   1   5   -6.00   10.90
 -11   1   5   21.60   12.40
 -11   1   5    4.40   15.20
  11  -1  -5   10.00   21.60
 -10   1   5    9.80   10.40
 -10   1   5   16.60    9.70
 -10   1   5   18.30   13.30
 -10   1   5   18.80   11.80
  10  -1  -5    7.50   14.20
  -9   1   5   11.50    9.40
  -9   1   5   30.50   11.30
  -9   1   5   36.00   11.10
  -9   1   5   13.40   11.80
   9  -1  -5   12.10   10.20
   9  -1  -5    7.40   11.10
   9  -1  -5   22.90    9.50
  -8   1   5   28.70    9.70
  -8   1   5   23.80   10.30
  -8   1   5    8.50    7.90
  -8   1   5   31.70   11.00
   8  -1  -5   25.10   10.00
   8  -1  -5   31.90   10.60
   8  -1  -5   46.70   11.40
  -7   1   5   85.99   15.10
  -7   1   5  103.09   17.60
  -7   1   5  105.19   16.70
  -7   1   5  121.29   16.70
   7  -1  -5  118.59   18.20
   7  -1  -5  138.69   20.70
   7  -1  -5  121.49   17.30
  -6   1   5   17.10    7.10
  -6   1   5   15.30    8.00
  -6   1   5   28.20    8.60
  -6   1   5   25.00    7.50
   6  -1  -5   11.40    7.30
   6  -1  -5   16.80    8.30
   6  -1  -5   17.00    6.70
   6  -1  -5   12.60    7.00
  -5   1   5  152.08   18.50
  -5   1   5  136.59   15.70
  -5   1   5  142.79   16.20
  -5   1   5  137.89   17.70
  -5   1   5  136.49   16.80
  -5   1   5  164.68   17.00
   5  -1  -5  122.79   16.50
   5  -1  -5  107.99   20.10
   5  -1  -5  135.39   15.60
   5  -1  -5  139.99   19.20
   5  -1  -5  133.49   16.50
  -4   1   5  396.96   36.40
  -4   1   5  407.76   36.10
  -4   1   5  365.66   35.90
  -4   1   5  361.96   36.50
  -4   1   5  404.96   37.50
  -4   1   5  373.66   35.30
   4  -1  -5  384.96   35.50
   4  -1  -5  392.96   36.10
   4  -1  -5  378.66   37.30
   4  -1  -5  422.86   37.20
   4  -1  -5  396.76   37.20
   4  -1  -5  400.96   36.50
  -3   1   5   17.50    7.00
  -3   1   5   22.50    5.80
  -3   1   5   23.80    6.60
  -3   1   5   18.30    5.30
  -3   1   5   14.80    6.00
  -3   1   5   22.90    6.20
   3  -1  -5   28.40    5.90
   3  -1  -5   44.90    8.50
   3  -1  -5   26.30    5.80
   3  -1  -5   28.00    7.10
   3  -1  -5   34.00    7.30
   3  -1  -5   31.20    7.30
  -2   1   5  145.19   15.10
  -2   1   5  158.28   14.20
  -2   1   5  162.28   16.20
  -2   1   5  152.98   15.20
  -2   1   5  148.19   14.20
  -2   1   5  178.98   15.50
   2  -1  -5  127.19   14.00
   2  -1  -5  105.99   14.50
   2  -1  -5   97.89   13.70
   2  -1  -5   99.59   14.70
   2  -1  -5  124.59   15.20
   2  -1  -5  131.89   14.20
  -1   1   5  212.88   19.40
  -1   1   5  197.88   21.00
  -1   1   5  208.08   20.10
  -1   1   5  200.68   19.40
  -1   1   5  194.08   20.80
  -1   1   5  221.48   20.50
   0   1   5   59.99    8.20
   0   1   5   51.79    7.70
   0   1   5   50.89    9.00
   0   1   5   37.50    5.90
   0   1   5   47.60    6.70
   0   1   5   51.29    9.20
   0  -1  -5   43.40    6.30
   0  -1  -5   36.30    7.70
   0  -1  -5   33.00    6.00
   0  -1  -5   33.90    7.30
   0  -1  -5   37.80    7.10
   1   1   5  574.94   57.79
   1   1   5  588.34   56.29
   1   1   5  588.74   56.99
   1   1   5  571.64   56.89
  -1  -1  -5  702.83   56.79
  -1  -1  -5  703.53   58.79
  -1  -1  -5  702.83   56.09
  -1  -1  -5  724.83   57.39
  -1  -1  -5  775.92   58.19
   2   1   5  830.42   67.29
   2   1   5  801.62   65.59
   2   1   5  814.72   66.49
  -2  -1  -5  742.83   66.29
  -2  -1  -5  702.43   67.39
  -2  -1  -5  719.43   65.49
  -2  -1  -5  732.93   64.79
  -2  -1  -5  777.52   66.79
   3   1   5  472.85   43.80
   3   1   5  492.85   42.50
   3   1   5  497.45   41.40
   3   1   5  465.85   42.20
  -3  -1  -5  466.85   42.40
  -3  -1  -5  450.95   42.60
  -3  -1  -5  467.45   41.40
  -3  -1  -5  415.66   43.20
   4   1   5  639.54   55.39
   4   1   5  660.73   55.69
   4   1   5  658.83   55.29
   4   1   5  657.23   57.39
   4   1   5  600.34   54.09
   4   1   5  654.33   55.49
  -4  -1  -5  586.74   53.19
  -4  -1  -5  552.84   56.49
  -4  -1  -5  664.53   54.49
  -4  -1  -5  518.55   55.89
   5   1   5  168.78   22.60
   5   1   5  169.78   22.10
   5   1   5  198.38   24.70
   5   1   5  161.18   23.40
  -5  -1  -5  228.28   21.20
  -5  -1  -5  206.28   22.70
  -5  -1  -5  230.68   19.20
  -5  -1  -5  236.48   22.40
  -5  -1  -5  217.18   20.10
   6   1   5   15.40    8.50
   6   1   5    8.90    7.30
   6   1   5   18.50    6.90
   6   1   5   -1.50    6.80
  -6  -1  -5   -7.90    5.80
  -6  -1  -5    6.00    4.50
  -6  -1  -5    0.50    2.30
  -6  -1  -5    1.20    4.90
   7   1   5   88.59   18.10
  -7  -1  -5   76.89   12.20
  -7  -1  -5   93.99   12.70
  -7  -1  -5   72.99   14.60
   8   1   5   35.20   12.00
   8   1   5   22.10   13.00
  -8  -1  -5   27.30    8.40
  -8  -1  -5   20.50   10.80
  -8  -1  -5   45.00    9.70
   9   1   5   12.80   12.40
   9   1   5   -5.50   11.30
  -9  -1  -5    4.70   10.00
  -9  -1  -5    9.00    8.20
  10   1   5   -3.00   15.00
  10   1   5   15.80   13.30
 -10  -1  -5  -17.70   11.10
 -10  -1  -5  -11.10    8.90
 -10   1   6    2.70   10.40
 -10   1   6  -16.40    9.50
 -10   1   6   -1.70   10.50
 -10   1   6   -6.50   13.10
  10  -1  -6   -6.20   11.20
  10  -1  -6    8.30   12.40
  10  -1  -6    5.00   11.80
  -9   1   6    7.30    9.30
  -9   1   6    8.00   10.50
  -9   1   6   -7.10    8.20
  -9   1   6    2.50   11.10
   9  -1  -6    6.60   11.10
   9  -1  -6   -1.00    9.20
   9  -1  -6   20.00    9.90
  -8   1   6   10.80    8.70
  -8   1   6    0.90    7.40
  -8   1   6   16.30    9.20
  -8   1   6    8.80    8.80
   8  -1  -6   -2.50    9.10
   8  -1  -6   21.40   10.50
   8  -1  -6    7.80    7.60
  -7   1   6   24.80   10.80
  -7   1   6    9.60    8.70
  -7   1   6   15.90    7.90
  -7   1   6   27.80   10.20
   7  -1  -6   25.90   10.10
   7  -1  -6    8.90    8.10
   7  -1  -6    8.10    9.00
  -6   1   6  162.58   20.00
  -6   1   6  123.29   20.10
  -6   1   6  147.19   19.40
  -6   1   6  175.08   19.30
   6  -1  -6  150.08   19.60
   6  -1  -6  134.39   20.80
   6  -1  -6  156.08   21.10
  -5   1   6   43.40   10.30
  -5   1   6   35.00   10.10
  -5   1   6   47.30    9.70
   5  -1  -6   43.70    9.20
   5  -1  -6   37.60    9.40
   5  -1  -6   48.60   11.90
   5  -1  -6   50.09   11.20
  -4   1   6  246.48   25.50
  -4   1   6  259.77   25.90
  -4   1   6  252.97   25.80
  -4   1   6  253.87   27.80
  -4   1   6  226.68   24.80
  -4   1   6  249.38   26.30
   4  -1  -6  244.38   26.80
   4  -1  -6  271.37   27.50
   4  -1  -6  268.77   25.30
   4  -1  -6  283.77   26.90
   4  -1  -6  273.07   26.20
  -3   1   6  111.99   14.80
  -3   1   6  136.29   15.50
  -3   1   6  140.69   15.30
  -3   1   6  103.59   16.00
  -3   1   6  113.99   14.00
   3  -1  -6  105.09   18.90
   3  -1  -6  130.79   15.00
   3  -1  -6  131.09   17.80
   3  -1  -6  124.49   14.80
   3  -1  -6  135.39   14.10
   3  -1  -6  118.49   15.30
  -2   1   6  463.25   43.80
  -2   1   6  471.35   44.20
  -2   1   6  468.35   42.30
  -2   1   6  454.95   42.70
  -2   1   6  460.55   43.10
   2  -1  -6  507.15   43.90
   2  -1  -6  473.65   44.40
   2  -1  -6  476.95   44.20
   2  -1  -6  490.95   42.60
   2  -1  -6  479.25   43.20
  -1   1   6  186.58   20.00
  -1   1   6  175.38   21.70
  -1   1   6  204.58   21.10
  -1   1   6  203.38   22.10
  -1   1   6  180.58   19.80
  -1   1   6  165.88   20.80
   1  -1  -6  248.48   22.30
   1  -1  -6  243.68   20.80
   1  -1  -6  246.78   23.10
   1  -1  -6  266.67   20.90
   0   1   6   20.50    4.90
   0   1   6   14.00    5.20
   0   1   6   16.00    5.10
   0   1   6   19.30    6.30
   0   1   6   19.90    4.40
   0   1   6   20.70    6.30
   0  -1  -6    6.40    3.40
   0  -1  -6    8.10    5.00
   0  -1  -6    6.70    3.90
   0  -1  -6    1.90    4.90
   0  -1  -6    0.60    3.00
   1   1   6  875.21   81.89
   1   1   6  930.61   81.09
   1   1   6  907.71   80.99
   1   1   6  899.41   80.09
  -1  -1  -6  970.80   80.39
  -1  -1  -6  991.40   81.79
  -1  -1  -6  902.71   82.39
  -1  -1  -6  989.40   79.69
  -1  -1  -6  967.90   80.99
   2   1   6   57.49   10.20
   2   1   6   47.30   10.40
   2   1   6   53.19    9.60
   2   1   6   67.99    9.40
  -2  -1  -6   52.99    7.50
  -2  -1  -6   52.99    8.60
  -2  -1  -6   43.30   10.80
  -2  -1  -6   57.19   10.30
  -2  -1  -6   81.39   11.20
   3   1   6   16.50    6.40
   3   1   6   18.50    7.00
   3   1   6   23.00    5.50
   3   1   6   14.50    5.90
  -3  -1  -6   17.30    7.50
  -3  -1  -6   11.20    4.80
  -3  -1  -6    4.80    5.60
  -3  -1  -6    9.70    6.30
  -3  -1  -6    2.90    3.30
   4   1   6  986.70   88.69
   4   1   6 1030.70   87.09
   4   1   6  946.21   86.39
   4   1   6 1004.50   87.19
   4   1   6  906.11   86.39
  -4  -1  -6 1068.39   87.59
  -4  -1  -6 1005.70   85.69
  -4  -1  -6 1054.69   84.69
  -4  -1  -6  932.91   84.19
  -4  -1  -6 1036.70   86.79
   5   1   6  442.36   42.70
   5   1   6  444.96   40.60
   5   1   6  406.96   40.50
   5   1   6  467.55   40.80
  -5  -1  -6  401.36   38.70
  -5  -1  -6  431.66   40.70
  -5  -1  -6  388.96   37.30
   6   1   6  233.78   26.30
   6   1   6  259.27   24.30
  -6  -1  -6  171.68   17.50
  -6  -1  -6  173.88   18.70
  -6  -1  -6  169.78   20.00
  -6  -1  -6  161.08   23.00
   7   1   6  158.58   24.10
   7   1   6  185.38   23.30
  -7  -1  -6  139.29   17.10
  -7  -1  -6  142.39   14.40
  -7  -1  -6  189.78   21.50
  -7  -1  -6  139.69   18.00
   8   1   6  -12.00    9.60
   8   1   6   25.60   13.60
  -8  -1  -6   15.30    7.50
  -8  -1  -6   18.10    7.90
  -8  -1  -6   -1.70    9.10
   9   1   6   -3.10   13.10
   9   1   6    1.60   11.30
  -9  -1  -6    3.00   10.80
  -9  -1  -6    4.90    8.20
  10   1   6   39.50   18.80
  10   1   6   -1.60   13.90
 -10  -1  -6   29.40   11.20
 -10  -1  -6   24.50   13.80
 -10   1   7   -3.60   11.80
 -10   1   7  -29.20   13.40
 -10   1   7   -1.10   11.90
 -10   1   7   -7.30    9.90
  10  -1  -7  -16.00   12.60
  10  -1  -7    7.20   12.30
  10  -1  -7   16.60   12.40
  -9   1   7   12.50   12.90
  -9   1   7    8.60   10.20
  -9   1   7   10.80   10.80
  -9   1   7    3.90   10.10
   9  -1  -7    6.50   10.80
   9  -1  -7   -2.50   10.50
   9  -1  -7   -1.50   11.40
  -8   1   7    5.00    8.80
  -8   1   7   22.70    9.30
  -8   1   7   -3.90   11.40
  -8   1   7   35.40   11.80
   8  -1  -7   25.80   11.20
   8  -1  -7    1.90    8.90
   8  -1  -7   24.10   11.50
  -7   1   7   26.40   10.70
  -7   1   7   10.90    8.30
  -7   1   7   17.50   10.70
  -7   1   7   55.29   11.30
   7  -1  -7   15.10    8.50
   7  -1  -7   40.40   11.70
   7  -1  -7   19.40   10.30
  -6   1   7   -6.00    7.70
  -6   1   7   16.50    8.60
  -6   1   7   -2.20    6.90
   6  -1  -7   -2.60    6.10
   6  -1  -7    5.70    9.10
   6  -1  -7   11.20   12.20
  -5   1   7  143.99   19.80
  -5   1   7  110.09   15.70
  -5   1   7  136.99   17.60
   5  -1  -7   96.69   15.80
   5  -1  -7   89.49   14.80
   5  -1  -7   94.19   16.20
  -4   1   7  114.29   16.10
  -4   1   7  103.49   15.10
  -4   1   7   95.29   16.70
   4  -1  -7  110.09   16.30
   4  -1  -7   97.29   17.40
   4  -1  -7  116.49   16.20
   4  -1  -7  118.49   14.20
  -3   1   7  141.79   17.30
  -3   1   7  157.78   17.70
  -3   1   7  146.09   16.20
  -3   1   7  122.39   17.70
  -3   1   7  148.19   20.20
   3  -1  -7  134.49   16.00
   3  -1  -7  137.09   19.50
   3  -1  -7  132.49   17.10
   3  -1  -7  135.59   16.30
   3  -1  -7  152.88   20.30
  -2   1   7   50.99   10.00
  -2   1   7   62.19   11.60
  -2   1   7   51.99   11.20
  -2   1   7   52.09    8.90
  -2   1   7   68.69   12.60
  -2   1   7   61.49    9.70
   2  -1  -7   51.09   10.90
   2  -1  -7   55.99   11.20
   2  -1  -7   78.59   13.50
   2  -1  -7   53.49    9.80
   2  -1  -7   50.79   10.10
   2  -1  -7   59.29    9.70
  -1   1   7   17.10    8.60
  -1   1   7    8.50    5.40
  -1   1   7   10.00    4.10
  -1   1   7    3.30    5.60
  -1   1   7    9.00    4.60
   1  -1  -7    9.00    5.70
   1  -1  -7   12.70    4.80
   1  -1  -7   20.00    6.10
   1  -1  -7    7.80    6.00
   1  -1  -7   12.40    7.10
   0   1   7  325.07   31.60
   0   1   7  350.46   34.30
   0   1   7  322.17   30.50
   0   1   7  353.16   33.30
   0   1   7  313.87   30.00
   0   1   7  314.97   31.80
   0  -1  -7  339.97   32.60
   0  -1  -7  342.47   31.10
   0  -1  -7  315.57   31.50
   0  -1  -7  340.87   33.90
   0  -1  -7  347.27   30.40
   1   1   7   54.29    9.60
   1   1   7   63.79   10.20
   1   1   7   79.79   13.40
   1   1   7   63.39    9.30
   1   1   7   64.89   11.30
  -1  -1  -7   21.10    9.20
  -1  -1  -7   61.29   10.20
  -1  -1  -7   31.20    8.10
  -1  -1  -7   42.70    8.30
   2   1   7   14.20    7.20
   2   1   7   53.89    9.80
   2   1   7   34.00    7.40
   2   1   7   28.40    7.20
  -2  -1  -7   22.90    5.30
  -2  -1  -7   30.60    8.00
  -2  -1  -7   39.00    9.30
  -2  -1  -7   24.80    9.70
  -2  -1  -7   39.90    8.00
   3   1   7  610.64   56.89
   3   1   7  693.43   57.59
   3   1   7  612.84   58.79
  -3  -1  -7  566.74   56.89
  -3  -1  -7  602.84   54.49
  -3  -1  -7  681.93   58.19
  -3  -1  -7  680.73   56.29
   4   1   7  119.69   13.70
   4   1   7  106.79   16.70
   4   1   7   99.69   14.40
  -4  -1  -7   70.69   10.00
  -4  -1  -7   71.29   12.10
  -4  -1  -7   85.09   14.80
  -4  -1  -7   67.49   10.00
   5   1   7   35.10    9.50
   5   1   7   32.40   10.80
  -5  -1  -7   15.30    7.30
  -5  -1  -7    7.30    5.90
  -5  -1  -7   16.20    5.30
   6   1   7   70.59   13.40
   6   1   7   77.29   16.50
  -6  -1  -7   42.90    7.50
  -6  -1  -7   55.39   13.10
  -6  -1  -7   40.90    8.20
  -6  -1  -7   46.20   10.30
   7   1   7  102.59   20.40
   7   1   7   65.29   15.80
  -7  -1  -7   83.89   14.20
  -7  -1  -7   86.69   12.20
  -7  -1  -7   97.69   10.80
  -7  -1  -7  104.09   17.90
   8   1   7   16.80   11.50
   8   1   7   23.30   12.40
  -8  -1  -7    8.40    8.00
  -8  -1  -7   22.10   11.30
  -8  -1  -7   -4.80    7.00
   9   1   7   15.20   12.90
   9   1   7   33.00   16.70
  -9  -1  -7   17.20   10.30
  -9  -1  -7   20.10   12.50
 -10  -1  -7   -9.30   10.70
 -10  -1  -7   18.50   14.30
  -9   1   8   -0.40   11.70
  -9   1   8   -3.30   10.90
  -9   1   8    8.40   13.00
   9  -1  -8    5.70   11.70
   9  -1  -8   10.30   12.20
   9  -1  -8    2.70   13.10
  -8   1   8   33.70   11.00
  -8   1   8   24.20   12.20
  -8   1   8   25.80   12.10
  -8   1   8   42.90   15.50
   8  -1  -8   15.10   12.50
   8  -1  -8   34.50   12.70
   8  -1  -8   18.70   10.60
  -7   1   8   14.10   11.30
  -7   1   8   16.90    8.90
  -7   1   8   19.40    9.50
  -7   1   8   20.80   12.40
   7  -1  -8   32.20   11.70
   7  -1  -8   21.10   11.40
   7  -1  -8    5.10    8.60
  -6   1   8   16.70    8.40
  -6   1   8   13.20   10.10
  -6   1   8   19.70    8.80
   6  -1  -8   11.50    9.40
   6  -1  -8   23.40    9.40
   6  -1  -8   16.00    9.90
  -5   1   8   73.89   16.00
  -5   1   8   82.49   14.70
  -5   1   8   77.49   16.60
   5  -1  -8   84.79   14.90
   5  -1  -8   88.29   15.90
   5  -1  -8  109.39   15.50
  -4   1   8   26.60    8.90
  -4   1   8   29.20    9.90
  -4   1   8   19.40   10.00
   4  -1  -8   33.60   10.50
   4  -1  -8   37.70    9.30
   4  -1  -8   32.80    8.50
  -3   1   8   67.79   14.10
  -3   1   8   80.69   14.10
  -3   1   8   71.39   12.80
   3  -1  -8   70.19   13.70
   3  -1  -8   69.79   11.70
   3  -1  -8   76.99   12.70
   3  -1  -8   91.39   16.60
  -2   1   8   14.10    8.00
  -2   1   8   15.60    6.50
  -2   1   8    7.80    6.00
  -2   1   8   18.50    7.40
   2  -1  -8    8.30    5.80
   2  -1  -8   23.50    9.00
   2  -1  -8    9.70    5.20
  -1   1   8    7.60    6.40
  -1   1   8    9.10    4.80
  -1   1   8   14.70    8.30
  -1   1   8    3.20    5.80
  -1   1   8   -0.90    6.10
   1  -1  -8    6.50    4.60
   1  -1  -8    6.20    5.00
   1  -1  -8    3.30    6.00
   0   1   8  238.88   26.90
   0   1   8  235.08   25.60
   0   1   8  204.08   24.00
   0   1   8  228.08   22.10
   0  -1  -8  210.58   21.80
   0  -1  -8  225.88   24.90
   0  -1  -8  246.28   23.10
   1   1   8   -5.30    4.50
   1   1   8   14.80    9.20
   1   1   8    5.90    6.40
   1   1   8   16.00    7.60
  -1  -1  -8    0.60    3.50
  -1  -1  -8   -1.00    4.40
  -1  -1  -8   13.80    6.40
   2   1   8   84.29   13.20
   2   1   8   82.99   13.50
   2   1   8   86.89   15.20
  -2  -1  -8   77.99   10.40
  -2  -1  -8   78.59   12.40
   3   1   8  407.76   42.10
   3   1   8  424.16   42.40
   3   1   8  419.26   44.50
  -3  -1  -8  467.25   39.40
  -3  -1  -8  470.55   43.70
  -3  -1  -8  467.45   41.30
   4   1   8   96.59   17.40
   4   1   8   66.19   13.60
  -4  -1  -8   77.79   10.10
  -4  -1  -8   69.49   12.10
  -4  -1  -8   85.49   14.60
   5   1   8   10.50    9.20
   5   1   8  -13.60    7.20
  -5  -1  -8   22.30    7.40
  -5  -1  -8    6.90    5.00
  -5  -1  -8   16.10    5.40
  -5  -1  -8   14.60    8.90
   6   1   8  125.59   23.10
   6   1   8  116.39   19.60
  -6  -1  -8  148.79   17.50
  -6  -1  -8  126.89   14.70
  -6  -1  -8  130.59   14.90
  -6  -1  -8  134.29   21.10
   7   1   8   -7.40   10.50
   7   1   8    2.80    9.20
  -7  -1  -8   14.10    6.70
  -7  -1  -8    3.70    5.10
  -7  -1  -8    6.10    6.40
  -7  -1  -8    3.70    7.70
   8   1   8    3.60   11.80
   8   1   8    9.20   24.80
  -8  -1  -8   -3.70   12.40
  -8  -1  -8   16.30   10.00
  -8  -1  -8   22.10    8.60
   9   1   8   15.40   17.80
   9   1   8   31.70   14.30
  -9  -1  -8    9.20   10.30
  -9  -1  -8    9.80   14.40
  -9   1   9   19.20   12.80
  -9   1   9    4.70   12.30
  -9   1   9   -1.80   16.40
  -9   1   9   -2.30   11.70
   9  -1  -9   25.60   14.60
  -8   1   9   11.60   11.10
  -8   1   9    5.90   10.60
  -8   1   9  -17.00   10.80
  -8   1   9   17.10   13.90
   8  -1  -9   -0.30    9.90
   8  -1  -9   12.30   16.00
   8  -1  -9    2.90   13.70
  -7   1   9    7.10    9.10
  -7   1   9   -2.50   10.80
  -7   1   9    2.90    9.80
  -7   1   9   17.60   12.10
   7  -1  -9    2.80    9.70
   7  -1  -9   -7.60    9.20
   7  -1  -9   -0.90    9.70
  -6   1   9   12.30    8.90
  -6   1   9   11.90   10.30
  -6   1   9    6.90   10.00
   6  -1  -9    9.80    8.80
   6  -1  -9    6.30    9.70
   6  -1  -9   11.60    9.80
  -5   1   9   -1.60    9.00
  -5   1   9   -2.90    7.00
  -5   1   9   -7.00    7.80
   5  -1  -9   -3.00    7.20
   5  -1  -9    2.20    7.70
   5  -1  -9   17.80   10.10
  -4   1   9   10.20    8.80
  -4   1   9   12.80    8.80
   4  -1  -9    9.00    8.70
   4  -1  -9   11.70    7.40
   4  -1  -9   16.90    8.00
  -3   1   9   61.99   13.70
  -3   1   9   79.19   14.60
   3  -1  -9   44.30   10.60
   3  -1  -9   49.40   12.70
   3  -1  -9   33.70    9.90
  -2   1   9  104.29   18.60
  -2   1   9  132.59   20.30
  -2   1   9  157.58   20.10
   2  -1  -9  124.49   19.50
   2  -1  -9  135.69   17.50
   2  -1  -9  118.39   16.70
  -1   1   9   74.89   14.30
  -1   1   9   52.99   11.20
  -1   1   9   60.39   13.20
  -1   1   9   62.59   11.00
   1  -1  -9   67.69   13.40
   1  -1  -9   52.49   11.00
   1  -1  -9   63.39   10.60
   0   1   9   54.29   12.50
   0   1   9   96.59   14.90
   0   1   9   79.39   16.50
   0   1   9   65.29   10.20
   0  -1  -9   63.19   13.20
   0  -1  -9   72.69   10.50
   0  -1  -9   43.80   10.50
   1   1   9    6.90    7.10
   1   1   9   25.60    9.00
   1   1   9    4.40    9.10
  -1  -1  -9   12.80    6.50
  -1  -1  -9    8.10    7.40
  -1  -1  -9   10.20    5.20
   2   1   9   66.49   15.70
   2   1   9   55.69   14.40
   2   1   9   59.29   12.50
  -2  -1  -9   75.49   14.70
  -2  -1  -9   77.19   10.10
  -2  -1  -9   76.69   12.40
   3   1   9   65.69   13.90
   3   1   9   61.79   15.90
  -3  -1  -9   51.69   10.60
  -3  -1  -9   46.20    7.70
  -3  -1  -9   32.20   10.90
   4   1   9   44.70   13.70
   4   1   9   42.50   12.50
  -4  -1  -9   35.80    6.90
  -4  -1  -9   38.70   12.40
  -4  -1  -9   55.19   10.50
   5   1   9   74.29   16.90
   5   1   9   75.89   14.60
  -5  -1  -9   41.80   12.90
  -5  -1  -9   55.69    8.80
  -5  -1  -9   59.69    8.70
  -5  -1  -9   48.90   11.50
   6   1   9   12.20   13.10
   6   1   9    7.90   10.20
  -6  -1  -9   20.40    6.10
  -6  -1  -9   21.10    7.00
  -6  -1  -9   19.60    5.70
  -6  -1  -9   -0.90    7.30
   7   1   9   18.50   13.30
   7   1   9   45.40   13.80
  -7  -1  -9   18.30    7.30
  -7  -1  -9   29.80   13.10
  -7  -1  -9   38.70    8.60
  -7  -1  -9   40.10   10.40
   8   1   9  -20.60   14.00
   8   1   9   30.50   13.70
  -8  -1  -9   21.90   10.60
  -8  -1  -9    5.80   13.30
  -8   1  10    2.90   12.90
  -8   1  10   -5.90   11.50
  -8   1  10   -5.20   13.90
  -8   1  10   -7.00   10.90
   8  -1 -10    3.70   11.00
   8  -1 -10    5.70   13.40
   8  -1 -10   -9.80   13.60
  -7   1  10   14.80   12.70
  -7   1  10    5.70   10.70
  -7   1  10    6.30   11.70
  -7   1  10    4.70   12.60
   7  -1 -10   -4.80   12.30
   7  -1 -10   -3.40   11.90
   7  -1 -10   -3.10   11.80
  -6   1  10    0.50    9.70
  -6   1  10   13.00    9.30
  -6   1  10   25.30   12.80
   6  -1 -10   -7.30    9.10
   6  -1 -10    6.60    8.50
   6  -1 -10  -15.60    8.10
  -5   1  10   33.10   10.80
  -5   1  10   -2.70   11.90
   5  -1 -10   11.70    8.60
   5  -1 -10   17.10   10.50
   5  -1 -10   10.90   11.10
  -4   1  10   35.90   12.10
  -4   1  10   24.50   11.90
  -4   1  10   34.20   12.00
   4  -1 -10   22.50   11.40
   4  -1 -10   23.40    9.70
   4  -1 -10   31.20    9.60
  -3   1  10    1.80    9.00
  -3   1  10   12.70   10.80
  -3   1  10   10.50    8.70
   3  -1 -10    1.90    8.40
   3  -1 -10    3.60    6.70
   3  -1 -10    5.60    7.70
  -2   1  10   18.10   10.70
  -2   1  10   22.80   10.80
  -2   1  10   11.20    9.40
   2  -1 -10    5.80    8.40
   2  -1 -10   18.60    8.10
   2  -1 -10   15.70    7.60
  -1   1  10  286.17   31.80
  -1   1  10  303.27   33.60
  -1   1  10  301.07   35.60
  -1   1  10  354.76   36.40
   1  -1 -10  333.67   31.80
   1  -1 -10  312.67   33.90
   1  -1 -10  381.96   35.60
   0   1  10   30.70   13.00
   0   1  10    0.90    6.10
   0   1  10    1.80    7.70
   0   1  10   11.00    7.60
   0  -1 -10   16.30    8.40
   0  -1 -10   10.60    6.00
   1   1  10   83.29   17.50
   1   1  10   88.29   18.70
   1   1  10   92.49   16.80
  -1  -1 -10  126.69   14.50
  -1  -1 -10  112.19   18.90
   2   1  10  102.49   21.00
   2   1  10  157.38   22.30
   2   1  10  122.09   18.80
  -2  -1 -10  104.59   13.60
  -2  -1 -10  118.69   19.20
  -2  -1 -10  115.29   19.70
   3   1  10    8.10    8.70
   3   1  10    3.50    9.20
  -3  -1 -10   -0.20    4.10
  -3  -1 -10   -3.30    6.80
  -3  -1 -10    8.20    9.70
   4   1  10   47.20   13.60
   4   1  10   31.20   13.10
  -4  -1 -10   52.99   11.50
  -4  -1 -10   42.40   13.70
  -4  -1 -10   41.00    7.00
   5   1  10   24.40   11.80
   5   1  10   69.39   17.90
  -5  -1 -10   43.00    7.60
  -5  -1 -10   36.30    7.00
  -5  -1 -10   51.29   14.70
  -5  -1 -10   32.10   10.80
   6   1  10    2.00   13.20
   6   1  10  -11.60   10.30
  -6  -1 -10   -0.10    4.70
  -6  -1 -10    6.80    8.50
  -6  -1 -10    6.10    7.60
  -6  -1 -10    3.60   10.80
   7   1  10   37.50   17.90
   7   1  10   28.40   13.10
  -7  -1 -10   66.29   13.50
  -7  -1 -10   85.19   18.30
  -7  -1 -10   62.59   11.60
  -7   1  11    1.10   13.80
  -7   1  11   11.90   14.70
  -7   1  11   35.30   13.20
  -7   1  11   18.30   13.70
   7  -1 -11    7.30   12.10
   7  -1 -11   13.30   11.80
   7  -1 -11   -1.60   13.30
  -6   1  11   16.50   13.60
  -6   1  11   -2.70   12.00
  -6   1  11   -1.70   11.90
   6  -1 -11    2.20   10.90
   6  -1 -11   14.30   12.50
   6  -1 -11   -2.00   11.00
  -5   1  11   16.60   10.60
  -5   1  11   16.70   11.30
  -5   1  11    3.10   13.00
   5  -1 -11    0.40   11.10
   5  -1 -11   10.50   11.90
   5  -1 -11   -5.60    7.80
  -4   1  11   -1.60    9.70
  -4   1  11    0.90   11.30
  -4   1  11   -0.90    9.80
   4  -1 -11  -14.10    8.70
   4  -1 -11   15.30    9.70
   4  -1 -11   -6.50    7.50
  -3   1  11   16.10   10.40
  -3   1  11    8.90   11.60
   3  -1 -11    1.60   10.40
   3  -1 -11   -6.10    8.40
   3  -1 -11   10.90    8.80
  -2   1  11   27.20   12.60
  -2   1  11   17.00   10.50
  -2   1  11   42.60   13.40
   2  -1 -11   -0.10    9.40
   2  -1 -11    1.30    7.10
   2  -1 -11    5.40    7.50
  -1   1  11   55.39   16.00
  -1   1  11   48.20   13.70
  -1   1  11   38.90   12.50
   1  -1 -11   33.30   10.00
   1  -1 -11   56.69   13.70
   1  -1 -11   62.19   12.70
   0   1  11  144.49   22.20
   0   1  11  133.49   19.80
   0   1  11  124.19   22.00
   0  -1 -11   84.69   18.40
   0  -1 -11   83.19   15.80
   0  -1 -11  111.09   15.30
   1   1  11    0.50   11.90
   1   1  11    4.70   10.20
  -1  -1 -11    1.40    5.70
  -1  -1 -11   -1.80    6.70
  -1  -1 -11   -7.30    9.70
   2   1  11   24.70   11.40
   2   1  11   28.40   12.80
   2   1  11    6.60   13.60
  -2  -1 -11   51.59   14.50
  -2  -1 -11   18.40    9.80
  -2  -1 -11   29.80    7.30
   3   1  11   32.40   13.30
   3   1  11   44.20   17.60
   3   1  11   36.60   13.00
  -3  -1 -11   23.90    9.80
  -3  -1 -11   41.20    7.80
  -3  -1 -11   38.90   12.50
   4   1  11   25.50   13.30
   4   1  11   31.60   12.50
  -4  -1 -11   -2.10    5.40
  -4  -1 -11    9.30   11.70
  -4  -1 -11   10.10    8.70
  -5  -1 -11   25.40   11.40
  -5  -1 -11   21.40    6.00
  -5  -1 -11   17.90   13.20
   6   1  11   48.60   14.50
   6   1  11   20.30   15.70
  -6  -1 -11   21.20   12.20
  -6  -1 -11   30.20   10.20
  -6  -1 -11   31.20   14.10
  -6   1  12   12.40   16.30
  -6   1  12   12.40   13.20
  -6   1  12   -4.90   16.30
   6  -1 -12   19.00   14.40
   6  -1 -12    3.80   14.70
   6  -1 -12   -1.70   12.00
  -5   1  12   26.30   16.10
  -5   1  12    6.40   12.60
  -5   1  12    6.70   12.40
   5  -1 -12    2.80   11.30
   5  -1 -12   16.30   12.60
   5  -1 -12   -1.10   18.50
  -4   1  12  -19.30   11.10
  -4   1  12    8.20   13.40
  -4   1  12  -14.00   12.40
   4  -1 -12   20.90   10.50
   4  -1 -12    7.10   10.70
   4  -1 -12    2.20   11.80
  -3   1  12   35.50   15.40
  -3   1  12   29.70   13.20
  -3   1  12   35.20   13.90
   3  -1 -12   41.80   12.00
   3  -1 -12   35.00   11.90
   3  -1 -12    3.30   11.50
  -2   1  12   46.60   15.80
  -2   1  12   31.30   14.30
  -2   1  12   51.69   17.40
   2  -1 -12   50.19   12.70
   2  -1 -12   46.80   15.40
  -1   1  12    8.50   13.40
  -1   1  12   15.80   10.80
  -1   1  12    8.70   11.20
   1  -1 -12    5.40    8.80
   1  -1 -12    5.90    7.90
   1  -1 -12    9.30   11.40
   0   1  12   -9.70    9.10
   0   1  12    7.10   13.00
   0   1  12    3.50   12.30
   0  -1 -12    7.90    8.10
   0  -1 -12    0.20    9.40
   0  -1 -12  -11.00    9.60
   1   1  12   31.00   11.90
   1   1  12   40.20   15.00
   1   1  12   44.10   17.30
  -1  -1 -12   43.50    9.50
  -1  -1 -12   40.20   15.30
  -1  -1 -12   32.10   10.80
   2   1  12    1.60   13.80
   2   1  12   19.50   10.80
   2   1  12   11.30   12.80
  -2  -1 -12   -1.20    8.70
  -2  -1 -12   12.50   12.00
  -2  -1 -12   -1.80    6.50
   3   1  12   21.50   19.30
   3   1  12   -6.20   14.00
  -3  -1 -12   23.60   12.40
  -3  -1 -12   10.90    9.90
  -3  -1 -12   22.80    7.60
   4   1  12    7.90   18.80
   4   1  12   21.60   14.60
   4   1  12   20.60   13.50
  -4  -1 -12    8.40    9.80
  -4  -1 -12   12.20   13.20
   5   1  12  -10.00   13.90
   5   1  12    7.40   12.50
  -5  -1 -12    1.20   10.90
  -5  -1 -12   -7.00   13.70
  -4   1  13   21.00   14.80
  -4   1  13   10.10   15.40
   4  -1 -13  -12.60   10.90
   4  -1 -13    3.50   13.40
   4  -1 -13  -18.30   11.30
  -3   1  13   30.10   14.80
  -3   1  13   -6.00   14.20
  -3   1  13   10.70   14.00
   3  -1 -13    6.20   11.50
   3  -1 -13  -12.10   12.10
   3  -1 -13   -7.70   10.40
  -2   1  13    2.70   14.40
  -2   1  13   -0.50   13.00
  -2   1  13  -19.30   13.60
   2  -1 -13   18.90   11.00
   2  -1 -13   -8.50   13.30
  -1   1  13    6.20   14.80
  -1   1  13  -10.60   11.40
  -1   1  13   19.00   14.20
   1  -1 -13   23.70   15.60
   1  -1 -13   21.10   11.30
   0   1  13   -9.90   12.20
   0   1  13   10.40   13.60
   0   1  13   -1.00   14.40
   0  -1 -13   -5.10    8.10
   0  -1 -13   11.50   10.60
   0  -1 -13   10.40   13.30
   1   1  13  -11.80   12.30
   1   1  13  -18.30   14.30
   1   1  13   15.60   14.10
  -1  -1 -13    8.40   10.40
  -1  -1 -13    8.20    8.40
  -1  -1 -13   13.00   13.60
   2   1  13   -0.50   17.60
   2   1  13   -3.90   12.60
  -2  -1 -13   10.30    8.20
  -2  -1 -13    7.80   13.10
  -2  -1 -13   13.20   10.90
   3   1  13   45.20   19.20
   3   1  13   18.00   14.50
   3   1  13   -2.30   19.70
  -3  -1 -13   32.20   16.10
  -3   2 -13    6.50   14.80
  -3   2 -13    4.90   10.30
   3  -2  13    7.50   12.40
   3  -2  13   47.50   21.60
   3  -2  13    8.60   18.00
  -2   2 -13   28.60   13.80
  -2   2 -13    2.60   10.20
   2  -2  13    8.80   12.60
  -1   2 -13   22.50   13.70
  -1   2 -13   -7.20    9.60
  -1   2 -13   21.90    8.10
   1  -2  13   17.90   12.80
   1  -2  13   20.80   17.30
   1  -2  13    8.00   13.90
   0   2 -13    6.40    8.30
   0   2 -13    7.60   13.80
   0   2 -13    9.10   10.30
   0  -2  13   -4.90   16.00
   0  -2  13   17.00   14.50
   0  -2  13   26.80   13.70
   1   2 -13    1.00   14.00
   1   2 -13    7.70    9.10
   1   2 -13    7.40    9.80
  -1  -2  13    6.30   10.80
  -1  -2  13   17.40   13.80
  -1  -2  13   -5.70   14.10
   2   2 -13   -8.10   11.80
   2   2 -13   -1.90    9.80
  -2  -2  13    7.50   16.20
  -2  -2  13   -6.50   11.70
  -2  -2  13   -6.10   13.00
   3   2 -13   -3.70   12.50
   3   2 -13    4.60   11.00
   3   2 -13   25.20   11.80
  -3  -2  13   -2.80   14.10
  -3  -2  13   -2.70   12.30
  -3  -2  13   14.20   16.20
   4   2 -13  -25.80   12.70
   4   2 -13   15.40   11.50
   4   2 -13   -4.90   12.30
  -5   2 -12   59.49   13.50
  -5   2 -12   34.60   16.60
  -5   2 -12   64.09   14.30
   5  -2  12   75.29   18.60
   5  -2  12   47.60   16.50
   5  -2  12   33.10   22.70
  -4   2 -12   10.90   14.40
  -4   2 -12    6.30    9.30
   4  -2  12  -10.30    9.80
   4  -2  12    0.10   12.20
  -3   2 -12   -9.60   11.10
  -3   2 -12    2.10    8.70
   3  -2  12   -4.60   10.40
   3  -2  12    5.20   14.30
  -2   2 -12   59.59   12.20
  -2   2 -12   33.30   14.00
  -2   2 -12   34.70    6.10
   2  -2  12   15.20   11.30
   2  -2  12   18.80   12.70
   2  -2  12   11.10   15.90
  -1   2 -12    3.20    5.60
  -1   2 -12   13.00    9.00
  -1   2 -12   -4.50   10.40
   1  -2  12   -3.40    9.70
   1  -2  12   -6.10   10.00
   1  -2  12   -7.00   13.70
   0   2 -12   28.00    7.90
   0   2 -12   29.10   13.00
   0   2 -12    8.10    8.30
   0  -2  12   28.20   11.90
   0  -2  12   30.20   12.60
   0  -2  12   15.20   15.10
   1   2 -12  -13.50    7.80
   1   2 -12    4.30   10.80
   1   2 -12   16.70    8.40
  -1  -2  12   -1.80   10.60
  -1  -2  12   13.90   11.60
  -1  -2  12   10.00   13.00
   2   2 -12   13.60    8.40
   2   2 -12   21.50   12.00
   2   2 -12   17.10    9.80
  -2  -2  12   15.00   11.50
  -2  -2  12    4.00   12.20
  -2  -2  12   15.00   14.00
   3   2 -12    8.60    9.00
   3   2 -12    6.60   11.20
   3   2 -12   19.20   10.00
  -3  -2  12    2.70   13.20
  -3  -2  12    9.40   10.40
  -3  -2  12    3.30   12.70
   4   2 -12   18.60   12.10
   4   2 -12    8.30    9.80
   4   2 -12   -2.00   10.40
  -4  -2  12   11.80   14.00
  -4  -2  12   14.50   11.70
  -4  -2  12    4.40   17.10
   5   2 -12    5.10   11.00
   5   2 -12    0.10   13.80
  -5  -2  12    4.20   12.40
  -5  -2  12    3.10   13.50
  -5  -2  12   -9.30   15.00
   6   2 -12    3.10   11.70
   6   2 -12   14.10   16.60
   6   2 -12   -1.50   13.40
  -6   2 -11   25.50   13.60
  -6   2 -11   16.40   11.30
  -6   2 -11   13.00    9.30
   6  -2  11   19.70   12.80
   6  -2  11   17.60   14.80
  -5   2 -11   35.70   11.60
  -5   2 -11   55.09   12.00
   5  -2  11   41.00   14.20
  -4   2 -11   15.90    8.30
  -4   2 -11   10.60   11.20
   4  -2  11   13.60   16.10
   4  -2  11    5.00    9.80
   4  -2  11   18.70   12.30
  -3   2 -11  100.19   15.00
  -3   2 -11   98.49   18.40
   3  -2  11   90.49   17.60
   3  -2  11  104.09   18.70
   3  -2  11   82.09   21.50
  -2   2 -11   26.70   11.50
  -2   2 -11   33.10    5.70
  -2   2 -11   25.40    9.20
   2  -2  11   -6.20   13.00
   2  -2  11   20.90   10.80
   2  -2  11   21.50   10.80
  -1   2 -11   17.40    9.90
  -1   2 -11   33.40   10.20
  -1   2 -11   29.00    6.70
   1  -2  11   18.70   13.40
   1  -2  11   15.70   10.90
   0   2 -11   33.10   12.10
   0   2 -11   33.40    9.30
   0   2 -11   36.10    8.80
   0  -2  11   44.00   11.60
   0  -2  11   44.70    8.70
   0  -2  11   43.00   12.70
   0  -2  11   57.79   15.80
   1   2 -11   47.40    9.90
   1   2 -11   30.90    9.80
   1   2 -11   26.50   12.20
  -1  -2  11   15.20    8.00
  -1  -2  11   34.40   12.00
  -1  -2  11   44.10   15.30
  -1  -2  11   34.00   11.10
   2   2 -11   -2.60    9.20
   2   2 -11    4.70    7.30
   2   2 -11   11.00    7.20
  -2  -2  11    0.10    9.30
  -2  -2  11   -3.90    8.90
  -2  -2  11    8.40   11.60
   3   2 -11   67.49   14.50
   3   2 -11   56.19   12.60
   3   2 -11   62.19   13.20
  -3  -2  11   77.49   17.60
  -3  -2  11   88.69   18.90
  -3  -2  11   73.19   16.10
   4   2 -11   20.60    9.80
   4   2 -11   38.60   13.80
   4   2 -11   62.39   12.70
  -4  -2  11   30.30   12.50
  -4  -2  11   36.90   13.40
  -4  -2  11    2.90   11.40
   5   2 -11   10.40   10.70
   5   2 -11    5.90   10.80
   5   2 -11    4.30    9.00
  -5  -2  11   10.80   11.20
  -5  -2  11    1.60   11.50
  -5  -2  11   14.20   13.80
   6   2 -11    2.40   10.30
   6   2 -11   -4.40   10.00
   6   2 -11    5.30   11.70
  -6  -2  11  -12.60   12.80
  -6  -2  11   -2.30   10.10
  -6  -2  11   -2.60   12.30
   7   2 -11   21.80   12.90
   7   2 -11  -10.00   11.90
   7   2 -11    7.50   13.00
  -7  -2  11  -14.00   13.30
  -7  -2  11   -6.60   14.40
  -7  -2  11    5.30   13.30
  -7   2 -10   -8.00    8.80
  -7   2 -10   -4.00    8.50
  -7   2 -10   -8.00   12.20
   7  -2  10    6.90   15.30
   7  -2  10  -12.20   10.80
  -6   2 -10   28.00    9.40
  -6   2 -10   23.20   12.50
  -6   2 -10   24.50    9.50
   6  -2  10    5.90   12.80
   6  -2  10   21.00   11.00
  -5   2 -10   30.20   12.80
  -5   2 -10    1.40    7.70
   5  -2  10   14.30    9.90
   5  -2  10   17.20   11.70
  -4   2 -10   26.40    8.70
  -4   2 -10   23.40   10.80
   4  -2  10   24.80   11.50
   4  -2  10   48.90   12.60
  -3   2 -10  100.89   17.10
  -3   2 -10   95.09   13.40
   3  -2  10   43.40   11.80
   3  -2  10   94.89   21.40
   3  -2  10   55.09   14.30
  -2   2 -10   27.00    8.00
  -2   2 -10   26.10   11.70
  -2   2 -10   50.09    6.70
   2  -2  10   38.70   15.30
   2  -2  10   40.80   10.90
   2  -2  10   42.50   12.30
  -1   2 -10   36.00    6.40
  -1   2 -10   24.40    8.30
  -1   2 -10   42.30   12.00
   1  -2  10    7.70   20.10
   1  -2  10   13.20    9.70
   1  -2  10   28.90   10.10
   0   2 -10  132.69   16.30
   0   2 -10  170.68   22.20
   0   2 -10  171.68   18.10
   0  -2  10  156.38   25.00
   0  -2  10  121.09   15.60
   0  -2  10  150.98   20.40
   0  -2  10  127.19   21.00
   1   2 -10   21.10    7.60
   1   2 -10   28.70    8.10
   1   2 -10   18.60    9.80
  -1  -2  10   12.10    8.40
  -1  -2  10   14.10    9.60
  -1  -2  10   22.10   11.10
  -1  -2  10   18.60    6.60
   2   2 -10   10.10    6.60
   2   2 -10    9.80    6.80
   2   2 -10    7.80    7.30
  -2  -2  10   14.90   10.00
  -2  -2  10    6.10   10.20
  -2  -2  10    7.00    7.70
   3   2 -10   11.50    7.60
   3   2 -10    1.30    6.20
   3   2 -10    0.90    7.30
  -3  -2  10   -8.70    6.30
  -3  -2  10    6.50    9.40
   4   2 -10   -3.80    7.10
   4   2 -10    4.90   11.00
   4   2 -10    1.10    7.80
  -4  -2  10   -1.50    8.00
  -4  -2  10   30.00   11.40
  -4  -2  10   -7.90    9.70
   5   2 -10   11.60   10.70
   5   2 -10   24.30   10.30
   5   2 -10   38.20   11.30
  -5  -2  10   17.90   12.00
  -5  -2  10   21.80   11.60
  -5  -2  10   21.40   11.50
   6   2 -10   40.30   12.20
   6   2 -10   13.80   10.70
   6   2 -10   27.10   11.90
  -6  -2  10    6.90   10.60
  -6  -2  10   35.70   13.10
  -6  -2  10   17.90   13.40
   7   2 -10   23.70   12.90
   7   2 -10    7.70   11.30
   7   2 -10    8.80   12.10
  -7  -2  10    2.90   12.30
  -7  -2  10    8.80   11.90
  -7  -2  10   11.70   14.70
   8   2 -10   21.50   13.10
   8   2 -10    2.40   13.60
   8   2 -10   -6.30   13.10
  -8  -2  10   22.90   16.10
  -8  -2  10   -2.50   11.60
  -8   2  -9   -4.70   12.30
  -8   2  -9   -7.80    8.40
   8  -2   9  -14.60   13.50
   8  -2   9   -3.70   12.60
  -7   2  -9   53.59   15.00
  -7   2  -9   50.59   10.50
  -7   2  -9   39.40   10.60
   7  -2   9   36.80   13.20
   7  -2   9   30.90   13.90
  -6   2  -9   24.60    8.50
  -6   2  -9   19.30    7.80
  -6   2  -9   16.40   10.30
   6  -2   9   13.60   12.30
   6  -2   9   30.70   11.10
  -5   2  -9   12.90    7.10
  -5   2  -9   -3.50    8.00
  -5   2  -9   13.30    7.10
   5  -2   9    4.80    8.20
   5  -2   9   19.40   11.00
  -4   2  -9  137.59   20.90
  -4   2  -9  138.59   17.50
   4  -2   9  167.28   23.60
   4  -2   9  184.38   21.00
   4  -2   9  135.69   19.40
  -3   2  -9   91.59   12.20
  -3   2  -9   85.89   15.10
   3  -2   9   57.99   12.00
   3  -2   9   60.89   13.50
   3  -2   9   65.99   13.00
  -2   2  -9  196.98   19.30
  -2   2  -9  177.68   16.20
  -2   2  -9  200.68   22.30
   2  -2   9  148.89   22.00
   2  -2   9  163.78   21.00
   2  -2   9  134.89   20.60
   2  -2   9  184.68   27.30
  -1   2  -9  351.16   33.90
  -1   2  -9  334.87   36.10
  -1   2  -9  311.57   31.70
   1  -2   9  418.66   35.90
   1  -2   9  425.06   41.00
   1  -2   9  358.06   35.50
   1  -2   9  396.56   37.40
   0   2  -9   16.20    9.00
   0   2  -9   25.30    5.90
   0   2  -9   21.90    6.70
   0  -2   9   23.00   10.40
   0  -2   9   18.00    7.80
   0  -2   9    7.90    7.40
   0  -2   9    4.60    7.40
   0  -2   9   15.60    5.00
   1   2  -9   45.50   10.80
   1   2  -9   54.09    9.20
   1   2  -9   33.70    8.40
  -1  -2   9   39.40   13.40
  -1  -2   9   40.70   10.70
  -1  -2   9   54.79   12.30
  -1  -2   9   40.10   10.70
  -1  -2   9   45.50    8.30
   2   2  -9   96.29   14.90
   2   2  -9  125.59   16.50
   2   2  -9  116.89   18.20
  -2  -2   9  152.88   23.00
  -2  -2   9  124.99   17.50
  -2  -2   9  141.19   19.90
  -2  -2   9  132.29   16.10
   3   2  -9   37.90   11.00
   3   2  -9   38.60    9.00
   3   2  -9   30.70    8.40
  -3  -2   9   34.50   12.60
  -3  -2   9   33.70   17.00
  -3  -2   9   62.39   19.70
   4   2  -9    8.50    6.70
   4   2  -9   -1.30    6.40
  -4  -2   9   11.30    9.70
  -4  -2   9   10.60    7.00
  -4  -2   9    2.20    8.20
   5   2  -9   14.80    9.10
   5   2  -9    6.20    8.10
  -5  -2   9   25.60   10.10
  -5  -2   9   26.90   12.80
  -5  -2   9   15.70   10.20
   6   2  -9   13.60    8.60
   6   2  -9    5.30    9.00
   6   2  -9    9.50    8.60
  -6  -2   9    3.40    9.20
  -6  -2   9   21.70   11.00
  -6  -2   9   20.20   11.30
   7   2  -9    0.90   10.70
   7   2  -9  -13.70    8.50
   7   2  -9   12.40    9.90
  -7  -2   9    4.40   10.20
  -7  -2   9   -8.50   10.10
  -7  -2   9    4.80   10.70
   8   2  -9   -7.10   11.00
  -8  -2   9   -5.20   11.50
  -8  -2   9   -6.70   12.70
  -8  -2   9   -5.40   11.50
  -8  -2   9   22.40   11.30
   9   2  -9    4.30   13.00
   9   2  -9  -33.00   10.80
   9   2  -9   -6.10   15.00
  -9  -2   9  -16.30   12.20
  -9  -2   9   13.70   15.40
  -9  -2   9    1.20   13.50
  -9  -2   9  -10.70   13.60
  -9   2  -8   26.00   15.30
  -9   2  -8   -2.00    8.70
   9  -2   8    8.80   14.40
   9  -2   8   27.70   16.90
  -8   2  -8    7.90    8.60
  -8   2  -8   25.50    5.00
  -8   2  -8   14.70   12.40
  -8   2  -8   21.00    6.90
   8  -2   8   -3.90   11.60
   8  -2   8   22.70   15.70
  -7   2  -8   48.40   14.20
  -7   2  -8   29.90    9.30
  -7   2  -8   43.90    8.80
   7  -2   8   37.40   14.10
   7  -2   8   15.90   11.40
  -6   2  -8   30.50    8.20
  -6   2  -8   18.30   11.00
  -6   2  -8   33.70    7.90
   6  -2   8   34.60   11.20
   6  -2   8   34.30   12.50
  -5   2  -8  111.09   13.80
  -5   2  -8   71.69   12.50
  -5   2  -8   87.19   15.80
   5  -2   8  116.09   18.80
   5  -2   8  109.79   16.00
  -4   2  -8  153.68   19.10
  -4   2  -8  164.08   16.90
   4  -2   8  107.29   17.60
   4  -2   8  110.79   17.60
   4  -2   8  154.28   21.10
  -3   2  -8   29.80    8.70
  -3   2  -8   22.60    6.40
  -3   2  -8    6.10    7.80
   3  -2   8   27.00    9.10
   3  -2   8   36.10   10.50
   3  -2   8   21.60    7.20
  -2   2  -8  110.79   11.80
  -2   2  -8  126.59   18.10
  -2   2  -8  127.89   16.30
  -2   2  -8  119.39   14.40
   2  -2   8  140.79   17.30
   2  -2   8  123.19   17.90
   2  -2   8  149.69   23.10
   2  -2   8  165.78   16.80
  -1   2  -8  434.36   42.20
  -1   2  -8  455.25   40.40
  -1   2  -8  434.36   38.70
  -1   2  -8  417.26   41.00
   1  -2   8  454.15   42.90
   1  -2   8  470.55   41.80
   1  -2   8  477.85   41.80
   1  -2   8  416.06   38.60
   1  -2   8  499.25   46.10
   0   2  -8   25.40    7.40
   0   2  -8   42.40    9.40
   0   2  -8   40.10    7.80
   0   2  -8   25.00    5.80
   0  -2   8   27.30    8.60
   0  -2   8   20.90    9.40
   0  -2   8   17.30    6.90
   0  -2   8   32.30    6.10
   1   2  -8  102.59   12.00
   1   2  -8  108.99   13.80
   1   2  -8  127.59   16.70
   1   2  -8   95.39   13.60
  -1  -2   8   99.79   12.60
  -1  -2   8   89.99   14.50
  -1  -2   8   64.89   15.60
  -1  -2   8   98.29   16.00
   2   2  -8   83.09   14.20
   2   2  -8   89.89   13.00
   2   2  -8   89.99   12.90
  -2  -2   8   89.89   14.40
  -2  -2   8  109.69   15.30
  -2  -2   8  117.69   16.70
  -2  -2   8   83.39   16.10
   3   2  -8   32.50    7.60
   3   2  -8   32.20    8.40
   3   2  -8   27.20    8.80
  -3  -2   8   34.80    9.10
  -3  -2   8   43.50   11.90
  -3  -2   8   28.10    8.20
  -3  -2   8   37.70   11.10
  -3  -2   8   25.20    9.10
   4   2  -8  193.48   23.00
   4   2  -8  212.08   21.70
   4   2  -8  185.08   21.60
  -4  -2   8  168.58   24.50
  -4  -2   8  186.28   22.00
  -4  -2   8  175.68   24.90
   5   2  -8   36.10   11.00
   5   2  -8   44.30   12.00
  -5  -2   8   34.10   13.70
  -5  -2   8   51.29   11.20
  -5  -2   8   48.20   12.60
   6   2  -8   26.00   10.30
   6   2  -8   22.30    9.80
   6   2  -8    4.80    7.90
  -6  -2   8    6.80    9.10
  -6  -2   8   -6.50    7.70
  -6  -2   8   -3.80    8.80
   7   2  -8   20.90   10.00
   7   2  -8   17.90   11.00
   7   2  -8   13.20    8.90
  -7  -2   8   32.50   13.10
  -7  -2   8    3.70    9.70
  -7  -2   8    6.40    9.90
  -7  -2   8   18.30    9.80
   8   2  -8    1.70   11.50
   8   2  -8   24.20   10.80
   8   2  -8   18.30   10.10
  -8  -2   8   -5.80    9.40
  -8  -2   8    5.40   12.30
  -8  -2   8    2.10    9.40
  -8  -2   8  -11.90    9.20
   9   2  -8    3.70   12.40
   9   2  -8    2.90   10.90
  -9  -2   8   -6.90   10.40
  -9  -2   8   15.90   12.00
  -9  -2   8   -3.40   12.80
  -9   2  -7    4.70    8.40
   9  -2   7   -6.50   14.40
   9  -2   7    5.50   19.90
  -8   2  -7   44.20    6.80
  -8   2  -7   45.60    8.00
  -8   2  -7   39.00   10.90
  -8   2  -7   55.19   13.10
   8  -2   7   33.80   13.10
   8  -2   7   24.50   14.30
  -7   2  -7   69.09   10.30
  -7   2  -7   52.99   10.40
  -7   2  -7   75.09   10.00
  -7   2  -7   59.99   14.90
   7  -2   7   83.99   15.00
   7  -2   7   74.89   16.80
  -6   2  -7   10.90    5.90
  -6   2  -7    7.60    3.00
  -6   2  -7    1.60    8.10
  -6   2  -7   17.70    6.50
  -6   2  -7   11.50    3.70
   6  -2   7   -2.00    7.90
   6  -2   7    1.50    8.40
  -5   2  -7  142.19   19.70
  -5   2  -7  145.39   16.20
  -5   2  -7  148.29   18.00
  -5   2  -7  149.09   16.20
  -5   2  -7  130.79   12.40
   5  -2   7  136.89   19.10
   5  -2   7  195.38   21.60
   5  -2   7  140.89   20.10
  -4   2  -7  122.09   15.80
  -4   2  -7   71.79   12.60
  -4   2  -7   98.29   12.50
   4  -2   7   98.89   14.10
   4  -2   7   95.89   15.30
   4  -2   7   82.79   13.30
  -3   2  -7  145.99   17.30
  -3   2  -7  143.29   15.40
   3  -2   7  118.19   18.40
   3  -2   7  137.99   16.40
   3  -2   7  138.19   16.60
  -2   2  -7  551.94   48.20
  -2   2  -7  535.75   50.89
  -2   2  -7  561.74   50.09
  -2   2  -7  527.85   51.59
   2  -2   7  613.74   51.49
   2  -2   7  626.54   51.59
   2  -2   7  570.24   50.39
   2  -2   7  605.94   52.69
  -1   2  -7   15.40    7.60
  -1   2  -7   24.50    5.60
  -1   2  -7   29.70    7.20
  -1   2  -7   19.90    6.70
  -1   2  -7   22.80    3.80
   1  -2   7   11.20    5.60
   1  -2   7   -1.90    7.30
   1  -2   7    9.50    3.30
   1  -2   7   12.50    6.00
   1  -2   7    6.70    5.40
   1  -2   7    7.90    4.60
   0   2  -7   92.89   10.90
   0   2  -7   92.59   11.90
   0   2  -7  111.29   13.10
   0   2  -7  104.29   15.70
   0   2  -7   87.69   13.90
   0  -2   7  112.09   15.50
   0  -2   7  101.59   17.10
   0  -2   7  109.19   12.10
   0  -2   7  108.79   11.00
   0  -2   7  124.09   15.30
   0  -2   7   98.39   12.90
   1   2  -7   96.79   15.30
   1   2  -7  117.49   12.60
   1   2  -7  100.39   11.70
   1   2  -7  124.29   14.20
  -1  -2   7   96.29   15.00
  -1  -2   7   85.99   11.30
  -1  -2   7   82.29   12.90
  -1  -2   7  104.99   14.50
  -1  -2   7  104.09   13.30
  -1  -2   7  116.49   17.70
   2   2  -7   33.80    7.60
   2   2  -7   16.30    6.80
   2   2  -7   19.70    6.90
   2   2  -7   30.50   10.10
   2   2  -7   19.50    7.70
   2   2  -7   19.20    5.80
  -2  -2   7   25.10    7.30
  -2  -2   7   32.70    7.70
  -2  -2   7   25.00    7.90
  -2  -2   7   28.60    9.40
  -2  -2   7   28.90    6.30
  -2  -2   7   19.40    6.60
   3   2  -7  124.69   15.40
   3   2  -7  131.49   14.70
   3   2  -7  123.19   16.30
   3   2  -7  124.69   20.20
   3   2  -7  138.69   16.70
  -3  -2   7  117.89   17.00
  -3  -2   7  122.09   17.90
  -3  -2   7  119.59   16.80
  -3  -2   7  139.79   19.50
  -3  -2   7  119.39   14.80
   4   2  -7   17.00    7.10
   4   2  -7   11.20    7.40
   4   2  -7   23.60    7.20
  -4  -2   7   37.00   10.10
  -4  -2   7   20.60    7.60
  -4  -2   7   28.00    9.20
  -4  -2   7   47.20   11.30
   5   2  -7  122.39   17.30
   5   2  -7  118.99   18.20
   5   2  -7  126.49   18.50
  -5  -2   7  105.79   18.90
  -5  -2   7  172.18   21.70
  -5  -2   7  142.59   16.80
   6   2  -7  110.39   17.90
   6   2  -7   80.19   16.90
  -6  -2   7  123.09   18.20
  -6  -2   7  104.29   22.40
  -6  -2   7   78.29   14.60
   7   2  -7   -7.70    7.20
   7   2  -7    5.90    7.80
   7   2  -7   -1.90    8.10
  -7  -2   7   -2.40    7.70
  -7  -2   7   10.30    8.20
  -7  -2   7   -5.50    7.50
  -7  -2   7   -1.30    8.40
   8   2  -7    0.90    7.90
   8   2  -7   19.70   10.60
   8   2  -7    3.90   10.40
  -8  -2   7   11.50   10.00
  -8  -2   7    6.50   10.20
  -8  -2   7    8.90   10.60
  -8  -2   7   11.00    8.30
   9   2  -7   17.60   11.20
   9   2  -7    4.70   11.00
   9   2  -7    6.90   12.00
  -9  -2   7   -6.60    9.40
  -9  -2   7   -8.90   10.30
  -9  -2   7    0.90   10.30
  -9  -2   7   -3.60   12.00
  10   2  -7    4.70   11.70
  10   2  -7   -0.20   13.80
  10   2  -7   10.70   15.30
 -10  -2   7   10.60   12.40
 -10  -2   7    7.50   14.10
 -10  -2   7    7.30   11.00
 -10  -2   7    8.50   11.70
 -10   2  -6   -0.40    9.10
 -10   2  -6    9.20   13.20
  10  -2   6   34.70   15.90
  10  -2   6  -23.70   13.90
  -9   2  -6   11.80    8.20
  -9   2  -6   14.90   10.60
   9  -2   6   11.60   12.80
   9  -2   6   38.30   14.30
  -8   2  -6    7.90    6.90
  -8   2  -6    1.40    6.60
  -8   2  -6    7.70    9.20
   8  -2   6   31.40   12.50
   8  -2   6   29.70   12.40
  -7   2  -6   36.00   10.90
  -7   2  -6   28.30    7.90
  -7   2  -6   57.29    7.90
  -7   2  -6   43.30    7.20
   7  -2   6   32.30   11.00
   7  -2   6   51.79   12.20
   7  -2   6   28.20   12.40
  -6   2  -6   -1.10    4.80
  -6   2  -6   10.50    7.20
  -6   2  -6    2.70    6.50
  -6   2  -6    0.90    3.50
  -6   2  -6    1.80    4.20
   6  -2   6   -1.70    7.30
   6  -2   6    2.40    8.30
  -5   2  -6  188.58   19.80
  -5   2  -6  188.08   20.00
  -5   2  -6  201.98   20.90
  -5   2  -6  189.08   17.80
   5  -2   6  245.78   23.00
   5  -2   6  173.78   21.80
   5  -2   6  274.37   25.60
  -4   2  -6   33.90    4.20
  -4   2  -6   37.20    4.10
  -4   2  -6   30.00    7.70
  -4   2  -6   36.70    6.90
  -4   2  -6   34.50    7.50
  -4   2  -6   43.80    7.50
   4  -2   6   42.20   10.10
   4  -2   6   31.40    7.40
   4  -2   6   20.30    8.30
   4  -2   6   23.30    6.50
   4  -2   6   35.00    8.90
  -3   2  -6  238.58   21.70
  -3   2  -6  168.38   22.10
  -3   2  -6  205.18   20.70
   3  -2   6  178.48   19.50
   3  -2   6  211.38   20.80
   3  -2   6  228.88   22.70
   3  -2   6  195.78   20.90
  -2   2  -6  407.86   36.20
  -2   2  -6  378.56   38.50
  -2   2  -6  382.56   36.70
  -2   2  -6  442.16   37.80
  -2   2  -6  406.96   34.20
   2  -2   6  395.96   37.00
   2  -2   6  418.46   38.30
   2  -2   6  402.06   37.00
   2  -2   6  409.56   36.20
  -1   2  -6  191.48   18.00
  -1   2  -6  177.08   18.80
  -1   2  -6  212.28   22.00
  -1   2  -6  181.08   16.70
  -1   2  -6  192.98   19.40
   1  -2   6  176.18   16.70
   1  -2   6  198.58   20.60
   1  -2   6  206.18   20.30
   1  -2   6  162.38   21.80
   1  -2   6  173.38   18.90
   1  -2   6  192.48   18.10
   0   2  -6  579.14   44.40
   0   2  -6  573.84   45.70
   0   2  -6  542.45   43.40
   0   2  -6  544.55   44.80
   0   2  -6  496.45   46.10
   0  -2   6  480.65   45.50
   0  -2   6  504.15   47.80
   0  -2   6  478.65   43.60
   0  -2   6  430.76   45.60
   0  -2   6  429.06   43.80
   0  -2   6  473.65   44.80
   1   2  -6  686.53   63.29
   1   2  -6  767.82   62.29
   1   2  -6  782.42   63.09
   1   2  -6  774.22   62.59
   1   2  -6  794.12   61.49
  -1  -2   6  673.33   62.39
  -1  -2   6  687.43   63.09
  -1  -2   6  704.23   62.19
  -1  -2   6  657.73   61.09
  -1  -2   6  714.43   64.59
  -1  -2   6  628.04   61.39
   2   2  -6  277.57   31.80
   2   2  -6  305.87   31.00
   2   2  -6  334.47   29.50
   2   2  -6  325.07   29.50
   2   2  -6  323.87   30.50
   2   2  -6  333.07   30.00
  -2  -2   6  320.87   32.10
  -2  -2   6  281.17   28.90
  -2  -2   6  334.77   30.10
  -2  -2   6  335.17   31.40
  -2  -2   6  322.27   30.50
   3   2  -6   44.30   13.20
   3   2  -6   68.99   11.40
   3   2  -6   54.09    9.70
   3   2  -6   67.79    9.30
   3   2  -6   56.09    9.10
  -3  -2   6   30.70    9.00
  -3  -2   6   32.20    8.50
  -3  -2   6   40.70    7.90
  -3  -2   6   41.80    8.80
  -3  -2   6   32.30    6.90
  -3  -2   6   28.00    7.90
   4   2  -6   17.50    6.90
   4   2  -6    4.20    6.80
   4   2  -6   21.80    7.20
   4   2  -6   18.60    6.50
   4   2  -6   16.70    6.50
   4   2  -6   20.30    8.60
  -4  -2   6   20.70    6.90
  -4  -2   6   15.30    8.00
  -4  -2   6   23.30    7.30
  -4  -2   6   19.00    7.30
  -4  -2   6   11.90    7.00
   5   2  -6   11.20    6.40
   5   2  -6   27.20    6.90
   5   2  -6   15.60    7.20
  -5  -2   6   26.50    8.70
  -5  -2   6   12.90    8.10
  -5  -2   6   11.80    7.20
   6   2  -6  149.59   21.40
   6   2  -6  143.59   18.00
   6   2  -6  139.59   20.40
  -6  -2   6  169.48   22.80
  -6  -2   6  163.78   18.90
  -6  -2   6  170.68   22.30
   7   2  -6   36.70   11.10
   7   2  -6   60.59   12.50
  -7  -2   6   69.49   13.20
  -7  -2   6   43.30   10.60
  -7  -2   6   43.70   12.60
   8   2  -6   18.40    9.30
   8   2  -6   17.50    8.30
   8   2  -6   14.50   10.70
  -8  -2   6   27.00   12.90
  -8  -2   6   21.70   10.30
  -8  -2   6   14.10    9.00
  -8  -2   6   13.80    9.40
   9   2  -6   14.80   11.10
   9   2  -6    2.50    9.50
   9   2  -6   12.20   12.60
  -9  -2   6   21.00   11.50
  -9  -2   6   15.60    9.10
  -9  -2   6    4.00    9.30
  -9  -2   6   -0.30    9.60
  10   2  -6   -3.10   11.40
  10   2  -6  -10.40   13.60
  10   2  -6    6.40   11.40
 -10  -2   6    7.10   10.60
 -10  -2   6   11.70    9.70
 -10  -2   6   -5.60   15.80
 -10  -2   6    0.70   13.60
 -10   2  -5   32.50    9.40
 -10   2  -5   -7.70   10.70
  10  -2   5  -17.20   13.10
  -9   2  -5   52.59   11.30
  -9   2  -5   55.39   14.30
   9  -2   5   84.09   19.60
   9  -2   5   50.59   14.90
  -8   2  -5   60.99    9.70
  -8   2  -5   80.59   11.60
  -8   2  -5   60.59   13.50
   8  -2   5   25.40   12.90
   8  -2   5   39.00   13.20
  -7   2  -5   32.30    7.80
  -7   2  -5   23.80    9.10
  -7   2  -5   33.90    5.20
  -7   2  -5   21.60    6.60
   7  -2   5   24.40    9.10
   7  -2   5    8.80    9.00
   7  -2   5   33.70   11.30
  -6   2  -5  475.85   39.40
  -6   2  -5  473.75   42.60
  -6   2  -5  481.95   40.60
  -6   2  -5  448.66   40.60
  -6   2  -5  440.66   39.20
   6  -2   5  416.96   43.80
   6  -2   5  467.45   42.70
   6  -2   5  354.86   42.00
  -5   2  -5   54.59    8.40
  -5   2  -5   48.70    9.00
  -5   2  -5   70.79   11.20
  -5   2  -5   54.49    7.20
  -5   2  -5   49.80    8.80
   5  -2   5   69.99   12.60
   5  -2   5   85.59   12.60
   5  -2   5   73.69   11.60
   5  -2   5   79.79   11.50
   5  -2   5   65.99    9.60
  -4   2  -5  127.19   13.80
  -4   2  -5  140.29   16.50
  -4   2  -5  141.29   15.20
  -4   2  -5  142.79   13.60
  -4   2  -5  134.09   11.40
  -4   2  -5  128.59   13.30
   4  -2   5  102.69   15.70
   4  -2   5   88.19   14.40
   4  -2   5  106.39   15.40
   4  -2   5   99.59   16.20
  -3   2  -5  444.96   37.70
  -3   2  -5  424.16   35.80
  -3   2  -5  422.56   38.00
  -3   2  -5  404.16   35.80
  -3   2  -5  398.46   40.60
  -3   2  -5  419.16   38.90
   3  -2   5  431.96   38.60
   3  -2   5  435.16   40.00
   3  -2   5  432.46   37.80
   3  -2   5  488.15   40.50
  -2   2  -5  306.07   25.40
  -2   2  -5  275.97   25.70
  -2   2  -5  273.27   22.70
  -2   2  -5  256.77   26.50
  -2   2  -5  266.97   24.30
   2  -2   5  242.18   24.90
   2  -2   5  247.98   25.10
   2  -2   5  274.97   24.50
  -1   2  -5  266.37   22.00
  -1   2  -5  260.17   19.80
   1  -2   5  183.18   19.80
   1  -2   5  204.08   20.70
   1  -2   5  194.08   19.20
   1  -2   5  186.28   18.10
   1  -2   5  203.78   20.10
   0   2  -5 1939.81  162.38
   0   2  -5 2027.70  163.08
   0   2  -5 1980.10  164.08
   0   2  -5 1935.81  164.68
   0   2  -5 1893.91  163.28
   0  -2   5 1923.71  163.58
   0  -2   5 1931.11  163.78
   0  -2   5 1915.71  165.98
   0  -2   5 1961.20  163.08
   0  -2   5 1993.10  164.38
   0  -2   5 1948.61  162.38
   1   2  -5  434.16   42.80
   1   2  -5  463.65   42.50
   1   2  -5  461.35   44.50
   1   2  -5  459.65   41.60
   1   2  -5  442.56   41.30
   1   2  -5  500.25   42.20
  -1  -2   5  513.85   44.70
  -1  -2   5  542.55   43.40
  -1  -2   5  459.65   41.60
  -1  -2   5  483.55   42.50
  -1  -2   5  492.35   41.40
  -1  -2   5  498.05   42.30
   2   2  -5  459.05   41.30
   2   2  -5  447.56   41.60
   2   2  -5  517.05   44.60
   2   2  -5  510.65   41.70
   2   2  -5  482.15   42.40
   2   2  -5  483.15   42.90
  -2  -2   5  466.85   41.90
  -2  -2   5  484.95   43.80
  -2  -2   5  455.45   42.10
  -2  -2   5  454.05   41.40
  -2  -2   5  439.16   41.20
   3   2  -5   87.39   13.50
   3   2  -5   80.09   11.60
   3   2  -5   91.49   12.30
   3   2  -5   89.29   13.00
   3   2  -5   88.29   11.70
   3   2  -5   82.79   11.00
  -3  -2   5   97.89   12.60
  -3  -2   5   71.79   11.00
  -3  -2   5   76.89   11.00
  -3  -2   5   99.79   10.80
  -3  -2   5   78.99   12.70
  -3  -2   5   82.89   13.00
   4   2  -5  375.86   33.20
   4   2  -5  267.87   36.90
   4   2  -5  364.86   34.00
   4   2  -5  340.57   33.20
   4   2  -5  347.97   33.30
   4   2  -5  341.57   34.50
  -4  -2   5  336.07   32.60
  -4  -2   5  385.56   34.80
  -4  -2   5  382.76   35.10
  -4  -2   5  369.26   33.40
  -4  -2   5  356.16   34.10
  -4  -2   5  377.16   33.40
   5   2  -5  119.59   17.70
   5   2  -5  119.39   18.80
   5   2  -5  117.59   14.70
   5   2  -5  109.89   15.90
   5   2  -5  112.59   16.90
  -5  -2   5  139.39   16.80
  -5  -2   5  108.49   16.10
  -5  -2   5  120.39   14.90
  -5  -2   5  144.49   18.30
   6   2  -5  140.19   15.90
   6   2  -5  108.19   17.00
   6   2  -5  135.79   18.50
  -6  -2   5   96.49   17.30
  -6  -2   5  122.19   16.50
  -6  -2   5  147.39   19.00
  -6  -2   5   94.89   15.80
   7   2  -5   53.39   15.40
   7   2  -5   62.89   12.80
  -7  -2   5   52.59   12.80
  -7  -2   5   44.00   11.70
  -7  -2   5   67.49   14.20
  -7  -2   5   58.39   11.60
   8   2  -5   12.30    8.10
   8   2  -5    4.40    8.80
   8   2  -5    6.30    9.00
  -8  -2   5    7.20    7.30
  -8  -2   5   10.20    8.50
  -8  -2   5   10.80    8.90
  -8  -2   5   10.60    9.80
   9   2  -5   21.40   11.90
   9   2  -5    4.30   10.00
   9   2  -5   -4.70    8.50
  -9  -2   5    3.40    8.10
  -9  -2   5   12.00    8.50
  -9  -2   5    3.40   10.70
  -9  -2   5   -1.90   10.80
  10   2  -5   -2.40   11.90
 -10  -2   5  -12.40   11.40
 -10  -2   5   -3.90    9.90
 -10  -2   5   -6.50   10.50
 -10  -2   5    5.80   10.20
  11   2  -5   -0.60   15.40
 -11  -2   5  -12.00   10.70
 -11  -2   5  -16.50   10.40
 -11  -2   5   24.20   13.70
 -11  -2   5    7.00   14.90
 -11   2  -4    6.90   12.10
 -11   2  -4    0.60    9.60
  11  -2   4   22.90   15.80
 -10   2  -4    8.40   11.80
 -10   2  -4    5.70    8.40
  10  -2   4   17.30   24.70
  10  -2   4   25.30   13.50
  -9   2  -4    0.80    8.40
  -9   2  -4    7.10    7.00
   9  -2   4    2.50   10.10
   9  -2   4   21.70   13.50
  -8   2  -4   27.40    7.40
  -8   2  -4   27.40    9.70
  -8   2  -4   33.00    8.00
   8  -2   4   25.80   12.10
   8  -2   4   35.30   11.90
   8  -2   4   11.40   10.60
  -7   2  -4  273.37   26.00
  -7   2  -4  303.87   28.70
  -7   2  -4  278.87   25.80
  -7   2  -4  271.27   26.70
   7  -2   4  251.17   30.60
   7  -2   4  212.28   29.10
   7  -2   4  268.77   28.80
  -6   2  -4  314.37   32.60
  -6   2  -4  309.87   30.90
  -6   2  -4  307.37   30.40
  -6   2  -4  317.47   29.70
   6  -2   4  443.06   36.30
   6  -2   4  400.56   33.80
   6  -2   4  382.36   34.10
  -5   2  -4  367.36   37.10
  -5   2  -4  425.76   36.70
  -5   2  -4  374.26   35.20
  -5   2  -4  407.66   34.50
  -5   2  -4  414.06   34.30
   5  -2   4  378.76   35.50
   5  -2   4  389.56   37.00
   5  -2   4  376.56   36.70
   5  -2   4  369.46   36.80
   5  -2   4  416.76   38.50
   5  -2   4  386.86   36.80
  -4   2  -4  391.46   33.30
  -4   2  -4  396.26   35.60
  -4   2  -4  380.76   34.60
  -4   2  -4  400.76   34.30
  -4   2  -4  391.16   34.40
   4  -2   4  396.86   37.00
   4  -2   4  380.96   40.30
   4  -2   4  346.57   35.30
   4  -2   4  373.06   34.50
   4  -2   4  422.76   36.50
  -3   2  -4  664.93   61.59
  -3   2  -4  654.83   63.09
  -3   2  -4  672.33   61.69
  -3   2  -4  659.03   62.19
  -3   2  -4  689.33   61.49
  -3   2  -4  686.93   60.19
   3  -2   4  782.52   63.59
   3  -2   4  804.12   62.69
   3  -2   4  813.22   63.99
   3  -2   4  784.22   63.69
   3  -2   4  793.12   61.79
  -2   2  -4  899.21   76.49
  -2   2  -4  911.01   76.99
  -2   2  -4  875.21   77.39
  -2   2  -4  867.01   78.09
   2  -2   4  953.10   77.29
   2  -2   4  906.51   78.09
   2  -2   4  943.31   77.39
   2  -2   4  901.01   76.59
  -1   2  -4  160.88   14.60
  -1   2  -4  181.28   14.10
   1  -2   4  121.59   11.60
   1  -2   4  128.99   13.30
   1  -2   4  124.79   12.60
   1  -2   4  117.29   13.10
   1  -2   4  132.79   14.00
   0   2  -4 1145.29   99.29
   0   2  -4 1197.18  100.59
   0   2  -4 1195.58   98.89
   0   2  -4 1184.68   99.59
   0   2  -4 1182.48  100.09
   0  -2   4 1173.18   98.79
   0  -2   4 1202.38  101.99
   0  -2   4 1167.18   99.79
   0  -2   4 1154.18   99.39
   0  -2   4 1215.68   99.99
   0  -2   4 1218.68  100.39
   1   2  -4  344.07   31.30
   1   2  -4  317.97   32.10
   1   2  -4  356.66   32.10
   1   2  -4  347.87   31.30
   1   2  -4  325.37   31.50
   1   2  -4  352.16   33.60
  -1  -2   4  375.26   31.50
  -1  -2   4  408.06   34.10
  -1  -2   4  385.76   31.90
  -1  -2   4  392.46   32.70
   2   2  -4  916.51   82.09
   2   2  -4  959.50   81.89
   2   2  -4  958.20   83.99
   2   2  -4  955.80   82.19
   2   2  -4  966.70   82.69
   2   2  -4  929.01   82.99
  -2  -2   4  981.70   83.79
  -2  -2   4  985.90   82.09
  -2  -2   4  983.10   82.09
  -2  -2   4 1020.60   82.49
  -2  -2   4  986.20   83.19
  -2  -2   4  969.50   82.69
   3   2  -4    2.40    4.20
   3   2  -4    6.70    3.70
   3   2  -4   -1.50    4.00
   3   2  -4   37.10    6.00
   3   2  -4    0.40    3.40
   3   2  -4    7.90    3.30
  -3  -2   4    4.80    4.50
  -3  -2   4    6.90    3.90
  -3  -2   4    3.50    3.30
  -3  -2   4    6.40    3.60
  -3  -2   4    0.00    3.30
  -3  -2   4    7.00    4.40
   4   2  -4   68.69   11.80
   4   2  -4   65.99   10.20
   4   2  -4   64.69   10.30
   4   2  -4   56.19   11.00
   4   2  -4   46.80   10.90
   4   2  -4   66.69    9.90
  -4  -2   4   51.09    9.80
  -4  -2   4   92.99   11.00
  -4  -2   4   94.09   12.70
  -4  -2   4   76.79   10.60
  -4  -2   4   85.19   11.10
  -4  -2   4   72.79   11.90
   5   2  -4  474.15   42.70
   5   2  -4  445.66   42.20
   5   2  -4  478.15   43.60
   5   2  -4  428.16   43.90
   5   2  -4  463.45   41.80
   5   2  -4  407.66   42.60
  -5  -2   4  460.55   42.40
  -5  -2   4  483.05   43.30
  -5  -2   4  422.56   43.60
  -5  -2   4  489.55   41.90
  -5  -2   4  517.65   43.50
  -5  -2   4  470.35   43.60
  -5  -2   4  464.05   42.00
   6   2  -4  204.28   21.30
   6   2  -4  233.68   23.70
   6   2  -4  182.48   22.10
  -6  -2   4  181.98   22.40
  -6  -2   4  219.68   23.60
  -6  -2   4  196.08   21.40
  -6  -2   4  201.68   21.60
   7   2  -4   22.00    7.30
   7   2  -4   39.10   10.30
   7   2  -4   28.50    9.60
  -7  -2   4   25.50    8.40
  -7  -2   4   29.60   10.30
  -7  -2   4   41.70   11.40
  -7  -2   4   24.30    8.80
   8   2  -4   38.20   11.60
   8   2  -4   53.99   11.70
   8   2  -4   70.59   14.20
  -8  -2   4   50.49   12.30
  -8  -2   4   63.99   13.00
  -8  -2   4   47.50   10.60
  -8  -2   4   39.40   10.60
   9   2  -4   30.70   11.60
   9   2  -4   26.30   10.30
   9   2  -4   77.49   15.30
  -9  -2   4   19.00    9.10
  -9  -2   4   51.49   12.20
  -9  -2   4   23.40   11.60
  -9  -2   4   48.00   13.00
  10   2  -4   39.30   13.80
  10   2  -4   13.00   12.90
  10   2  -4   37.10   14.20
 -10  -2   4   23.30   11.90
 -10  -2   4   16.90   12.30
 -10  -2   4   -2.00    9.80
 -10  -2   4   16.10   10.70
  11   2  -4  -15.30   12.50
  11   2  -4    6.10   13.20
  11   2  -4   -6.10   13.60
 -11  -2   4   10.10   10.90
 -11  -2   4   43.20   16.00
 -11  -2   4    4.90   10.70
 -11  -2   4   16.20   15.60
 -11   2  -3   16.30    9.50
 -11   2  -3    1.30   11.90
  11  -2   3    2.30   13.60
  11  -2   3    9.60   14.60
 -10   2  -3   22.90    8.20
 -10   2  -3   40.10   12.00
  10  -2   3    6.40   12.60
  10  -2   3   27.40   13.00
  -9   2  -3   43.80    9.80
  -9   2  -3   55.59   12.80
   9  -2   3   41.40   13.30
   9  -2   3   33.00   14.00
  -8   2  -3  101.39   12.90
  -8   2  -3  112.99   16.40
  -8   2  -3   68.09   12.30
  -8   2  -3  108.99   16.10
   8  -2   3   78.89   14.90
   8  -2   3   98.69   17.00
   8  -2   3   66.99   15.80
  -7   2  -3  154.88   19.10
  -7   2  -3  156.28   17.90
  -7   2  -3  176.08   17.00
  -7   2  -3  157.38   17.30
  -7   2  -3  156.08   19.50
   7  -2   3  157.58   17.70
   7  -2   3  155.48   20.60
   7  -2   3  140.49   21.20
   7  -2   3  156.28   20.90
  -6   2  -3   42.50    9.70
  -6   2  -3   45.30    7.60
  -6   2  -3   52.49    7.50
  -6   2  -3   31.80    7.70
  -6   2  -3   48.30    7.90
   6  -2   3   34.70    7.90
   6  -2   3   40.40   10.80
   6  -2   3   37.50    7.40
   6  -2   3   36.60    8.20
   6  -2   3   46.30    9.10
   6  -2   3   36.10    9.00
  -5   2  -3   65.39    7.80
  -5   2  -3   57.09    6.10
  -5   2  -3   60.59    7.90
  -5   2  -3   74.39    9.60
  -5   2  -3   56.49   10.00
  -5   2  -3   61.59    6.90
  -5   2  -3   42.70    8.60
   5  -2   3   27.50    7.80
   5  -2   3   25.60    8.20
   5  -2   3   26.20    7.40
   5  -2   3   33.70    7.10
   5  -2   3   30.30    6.40
   5  -2   3   45.10    8.90
  -4   2  -3  265.57   21.00
  -4   2  -3  293.27   22.10
  -4   2  -3  269.97   21.70
  -4   2  -3  257.77   22.70
  -4   2  -3  272.97   23.40
  -4   2  -3  280.97   21.40
   4  -2   3  182.28   21.30
   4  -2   3  188.88   22.20
   4  -2   3  176.08   24.20
   4  -2   3  213.08   22.60
   4  -2   3  184.18   22.20
   4  -2   3  204.08   22.60
  -3   2  -3    5.70    2.60
  -3   2  -3    8.00    2.50
  -3   2  -3    7.40    1.80
  -3   2  -3   12.90    3.00
  -3   2  -3    3.30    2.90
  -3   2  -3    7.40    3.60
   3  -2   3    2.10    2.90
   3  -2   3    3.80    2.70
   3  -2   3    3.90    3.40
   3  -2   3    3.40    2.30
   3  -2   3    4.80    2.70
  -2   2  -3  762.32   68.89
  -2   2  -3  756.52   69.89
  -2   2  -3  699.73   67.59
  -2   2  -3  754.52   69.19
  -2   2  -3  793.62   68.69
   2  -2   3  883.51   69.39
   2  -2   3  852.01   70.39
   2  -2   3  882.21   68.79
   2  -2   3  946.71   70.39
   2  -2   3  892.41   69.39
  -1   2  -3 2829.52  226.88
  -1   2  -3 2789.12  227.18
  -1   2  -3 2950.20  227.88
  -1   2  -3 2910.11  226.68
   1  -2   3 2643.94  227.08
   1  -2   3 2625.74  227.48
   1  -2   3 2606.64  226.58
   1  -2   3 2503.15  226.88
   0   2  -3   79.39    8.10
   0   2  -3   94.49    8.50
   0   2  -3   88.09    9.30
   0   2  -3   79.69    8.90
   0   2  -3   85.89    8.60
   0  -2   3  100.39    8.60
   0  -2   3   85.59    8.90
   0  -2   3   80.49   11.30
   0  -2   3   88.19    8.00
   0  -2   3   84.49    9.10
   0  -2   3   84.19    8.80
   1   2  -3 1221.28   99.19
   1   2  -3 1214.68   97.79
   1   2  -3 1241.28   97.29
   1   2  -3 1138.49   97.29
   1   2  -3 1214.58   98.09
   1   2  -3 1230.48   97.29
  -1  -2   3 1095.79   98.69
  -1  -2   3 1113.59   97.39
  -1  -2   3 1057.59   97.49
  -1  -2   3 1133.69   97.89
  -1  -2   3 1111.59   97.19
   2   2  -3  267.97   26.60
   2   2  -3  288.47   28.10
   2   2  -3  279.37   27.10
   2   2  -3  293.47   26.60
   2   2  -3  287.77   27.50
   2   2  -3  280.67   26.80
  -2  -2   3  325.77   27.90
  -2  -2   3  317.07   27.00
  -2  -2   3  312.57   26.70
  -2  -2   3  339.97   27.20
  -2  -2   3  337.27   28.30
   3   2  -3  329.17   28.30
   3   2  -3  293.17   28.60
   3   2  -3  322.27   29.30
   3   2  -3  331.17   30.00
   3   2  -3  293.47   28.20
   3   2  -3  310.87   28.70
  -3  -2   3  306.87   29.20
  -3  -2   3  305.47   28.10
  -3  -2   3  306.17   28.80
  -3  -2   3  306.87   29.20
  -3  -2   3  325.77   28.50
  -3  -2   3  346.17   28.80
   4   2  -3  701.63   62.99
   4   2  -3  700.83   61.69
   4   2  -3  721.43   63.29
   4   2  -3  710.93   62.39
  -4  -2   3  731.43   62.39
  -4  -2   3  734.83   62.69
  -4  -2   3  700.43   61.29
  -4  -2   3  720.53   62.79
  -4  -2   3  684.23   61.89
   5   2  -3  103.09   13.10
   5   2  -3  106.09   18.30
   5   2  -3  113.39   13.60
   5   2  -3  120.69   13.30
   5   2  -3   98.99   15.00
   5   2  -3  123.69   16.80
  -5  -2   3   89.69   12.40
  -5  -2   3   94.49   12.00
  -5  -2   3  103.39   13.10
  -5  -2   3  116.59   14.40
  -5  -2   3  127.49   15.70
  -5  -2   3  117.09   13.90
  -5  -2   3   95.09   13.20
   6   2  -3   19.10    7.80
   6   2  -3   21.60    8.90
   6   2  -3   24.30    7.30
   6   2  -3   30.60    8.60
   6   2  -3    8.70    6.30
  -6  -2   3   19.50    7.80
  -6  -2   3    2.30    5.50
  -6  -2   3   34.70    7.90
  -6  -2   3   22.60    7.80
  -6  -2   3   21.30    7.10
   7   2  -3   89.29   14.30
   7   2  -3   84.39   13.10
   7   2  -3   65.59   12.40
  -7  -2   3   53.59   10.70
  -7  -2   3   69.09   10.70
  -7  -2   3   57.09   12.20
  -7  -2   3   75.89   13.80
   8   2  -3   43.90   12.60
   8   2  -3   46.60   10.90
  -8  -2   3   38.80   12.90
  -8  -2   3   66.29   11.50
  -8  -2   3   94.69   16.00
   9   2  -3   -0.90    9.10
   9   2  -3    3.00    9.00
   9   2  -3   14.00    8.90
  -9  -2   3   11.40    9.70
  -9  -2   3   -2.70    6.50
  -9  -2   3    5.30    8.50
  -9  -2   3    1.10    7.20
  10   2  -3   14.60    5.60
  10   2  -3   -6.70    9.80
  10   2  -3    1.60   11.50
  10   2  -3   -1.90   10.20
 -10  -2   3   10.90   10.90
 -10  -2   3    0.00   11.10
 -10  -2   3   -3.70    7.60
 -10  -2   3   17.60    8.00
  11   2  -3   10.40   13.90
  11   2  -3   14.60   12.40
  11   2  -3    6.70   14.70
 -11  -2   3    4.40   10.00
 -11  -2   3   21.30   14.70
 -11  -2   3   -5.30   13.10
 -11  -2   3   10.50    9.90
 -11   2  -2   -7.20   11.30
 -11   2  -2   -4.50   11.00
 -11   2  -2   14.30    9.70
  11  -2   2   13.30   15.60
  11  -2   2   11.00   12.70
 -10   2  -2    0.40    9.30
 -10   2  -2    1.80    7.10
 -10   2  -2    0.90    9.40
  10  -2   2    7.80    8.90
  10  -2   2   17.90   12.30
  10  -2   2   -1.70   10.20
  -9   2  -2   37.60   10.70
  -9   2  -2   24.10    8.10
  -9   2  -2   30.50   10.80
   9  -2   2   58.79   15.40
   9  -2   2   29.10   12.10
   9  -2   2   26.40    9.10
  -8   2  -2   59.39   10.20
  -8   2  -2   77.69   12.80
  -8   2  -2   96.49   15.20
  -8   2  -2   73.29   13.10
   8  -2   2   50.59   13.10
   8  -2   2   53.59   11.30
   8  -2   2  103.09   15.10
   8  -2   2   76.39   15.30
  -7   2  -2  111.19   15.20
  -7   2  -2  125.09   17.00
  -7   2  -2  139.69   17.40
  -7   2  -2  125.69   14.50
   7  -2   2  140.19   18.80
   7  -2   2  149.59   17.80
   7  -2   2  143.39   16.90
   7  -2   2  137.49   16.00
   7  -2   2  154.48   20.40
  -6   2  -2   54.69    8.00
  -6   2  -2   42.60    8.90
  -6   2  -2   43.70    6.90
  -6   2  -2   37.70    6.60
  -6   2  -2   40.60    9.80
  -6   2  -2   33.90    8.10
   6  -2   2   55.69    9.80
   6  -2   2   24.80    8.20
   6  -2   2   35.70    7.50
   6  -2   2   23.50    8.40
   6  -2   2   11.70    7.00
   6  -2   2   24.10    8.00
   6  -2   2   35.80    7.40
  -5   2  -2  723.63   63.79
  -5   2  -2  708.43   63.59
  -5   2  -2  700.83   63.59
  -5   2  -2  696.33   64.69
   5  -2   2  828.82   66.29
   5  -2   2  694.53   65.09
   5  -2   2  801.72   64.19
   5  -2   2  821.32   69.69
   5  -2   2  743.13   64.09
   5  -2   2  780.12   64.99
  -4   2  -2  408.56   34.40
  -4   2  -2  400.06   36.40
  -4   2  -2  387.46   34.90
  -4   2  -2  421.76   34.90
  -4   2  -2  384.16   35.60
  -4   2  -2  407.06   36.00
   4  -2   2  367.76   35.00
   4  -2   2  406.26   37.00
   4  -2   2  380.06   35.80
   4  -2   2  387.76   36.50
   4  -2   2  424.36   36.50
   4  -2   2  408.96   35.00
   4  -2   2  423.16   35.70
  -3   2  -2  298.97   27.80
  -3   2  -2  304.87   28.80
  -3   2  -2  303.27   27.90
  -3   2  -2  303.07   27.80
  -3   2  -2  318.77   27.60
  -3   2  -2  332.87   29.40
  -3   2  -2  331.27   28.60
   3  -2   2  326.77   29.00
   3  -2   2  340.27   27.80
   3  -2   2  322.57   28.50
   3  -2   2  363.66   29.60
   3  -2   2  335.37   28.80
   3  -2   2  326.27   29.00
   3  -2   2  311.37   28.00
  -2   2  -2 2426.06  192.78
  -2   2  -2 2395.86  193.68
  -2   2  -2 2294.37  194.48
  -2   2  -2 2235.48  194.18
  -2   2  -2 2453.55  193.18
  -2   2  -2 2342.17  193.28
  -2   2  -2 2445.26  193.58
   2  -2   2 2251.37  193.68
   2  -2   2 2366.96  192.78
   2  -2   2 2144.89  193.48
   2  -2   2 2283.27  193.18
   2  -2   2 2324.37  194.18
   2  -2   2 2288.07  194.28
  -1   2  -2  507.25   44.10
  -1   2  -2  513.65   44.30
  -1   2  -2  522.75   44.50
  -1   2  -2  519.95   44.90
   1  -2   2  527.75   44.20
   1  -2   2  532.85   44.40
   1  -2   2  561.04   44.90
   1  -2   2  528.05   44.50
   0   2  -2 1565.84  127.99
   0   2  -2 1677.73  129.89
   0   2  -2 1606.94  128.09
   0   2  -2 1575.24  128.59
   0   2  -2 1656.73  128.49
   0  -2   2 1493.65  128.29
   0  -2   2 1563.24  127.89
   0  -2   2 1406.06  127.99
   0  -2   2 1477.95  129.49
   0  -2   2 1441.86  128.39
   0  -2   2 1509.25  128.19
   1   2  -2 4044.80  345.37
   1   2  -2 3897.61  345.07
   1   2  -2 3787.82  344.97
   1   2  -2 3947.00  344.87
   1   2  -2 4179.48  346.27
   1   2  -2 3881.01  345.47
  -1  -2   2 4488.75  345.67
  -1  -2   2 4370.36  346.27
  -1  -2   2 4326.47  345.17
  -1  -2   2 4402.56  345.07
  -1  -2   2 4391.66  345.37
  -1  -2   2 4298.87  345.17
   2   2  -2  303.57   24.30
   2   2  -2  304.67   24.40
   2   2  -2  271.17   24.90
   2   2  -2  310.17   23.90
   2   2  -2  330.27   25.00
  -2  -2   2  252.07   24.60
  -2  -2   2  222.78   23.60
  -2  -2   2  247.08   24.50
  -2  -2   2  241.08   23.60
  -2  -2   2  249.97   24.10
  -2  -2   2  251.87   24.30
   3   2  -2  409.96   40.10
   3   2  -2  432.16   40.50
   3   2  -2  403.56   40.60
   3   2  -2  426.36   41.20
   3   2  -2  423.26   40.30
   3   2  -2  413.86   40.90
  -3  -2   2  507.95   40.80
  -3  -2   2  513.25   41.10
  -3  -2   2  505.15   41.30
  -3  -2   2  523.75   41.50
  -3  -2   2  512.25   40.50
  -3  -2   2  508.05   40.40
   4   2  -2 1012.50   90.09
   4   2  -2 1018.60   88.99
   4   2  -2 1050.49   90.39
   4   2  -2 1048.10   89.89
   4   2  -2 1037.20   89.59
   4   2  -2  994.10   89.09
  -4  -2   2 1085.69   90.19
  -4  -2   2 1078.69   88.99
  -4  -2   2 1074.99   89.09
  -4  -2   2 1025.80   89.69
  -4  -2   2  983.80   89.29
  -4  -2   2 1079.49   89.09
  -4  -2   2 1149.08   90.29
   5   2  -2    8.40    5.20
   5   2  -2   20.40    6.20
   5   2  -2    8.30    5.30
   5   2  -2   16.20    5.20
   5   2  -2   25.70    6.80
   5   2  -2    8.00    5.70
  -5  -2   2   13.20    5.90
  -5  -2   2   15.00    4.60
  -5  -2   2   19.30    5.60
  -5  -2   2   18.10    5.00
  -5  -2   2    7.50    4.90
  -5  -2   2   12.70    5.40
  -5  -2   2   18.60    5.90
   6   2  -2   10.00    6.50
   6   2  -2   15.70    6.30
   6   2  -2    4.90    5.30
   6   2  -2    4.80    6.30
   6   2  -2    7.10    5.60
   6   2  -2    5.10    5.80
  -6  -2   2   -0.10    4.60
  -6  -2   2    0.00    4.40
  -6  -2   2   -2.00    5.40
  -6  -2   2   14.80    5.10
  -6  -2   2   -0.70    5.70
  -6  -2   2    3.30    4.70
  -6  -2   2    0.40    5.10
   7   2  -2  115.99   18.50
   7   2  -2  131.19   18.30
   7   2  -2  105.69   18.80
  -7  -2   2  184.78   17.90
  -7  -2   2  131.49   16.00
  -7  -2   2  150.38   20.00
  -7  -2   2  205.18   19.90
   8   2  -2   -0.70    7.10
   8   2  -2    3.30    7.40
  -8  -2   2    7.50    5.60
  -8  -2   2    6.00    7.70
  -8  -2   2   -1.40    5.60
  -8  -2   2   -2.20    6.40
   9   2  -2   25.60   11.90
   9   2  -2   36.00    5.90
   9   2  -2   45.00   11.30
   9   2  -2   44.10   12.90
  -9  -2   2   50.59   12.70
  -9  -2   2   28.50    8.30
  -9  -2   2   28.20   10.10
  -9  -2   2   50.19   14.20
  10   2  -2    0.90    9.60
  10   2  -2   -3.00   10.60
  10   2  -2    7.10   11.80
 -10  -2   2    8.10   10.10
 -10  -2   2   13.40   10.80
 -10  -2   2   15.10    7.80
 -10  -2   2    8.70    8.80
  11   2  -2    7.10   13.50
  11   2  -2   19.80   14.50
  11   2  -2   -4.90   14.50
 -11  -2   2   -7.40    8.90
 -11  -2   2    7.50   13.00
 -11  -2   2   -2.20   11.00
 -11  -2   2    7.50   10.70
 -11   2  -1  -10.70   11.90
 -11   2  -1   -0.30    8.70
 -11   2  -1    9.90   12.90
  11  -2   1  -12.30    9.80
  11  -2   1   20.10   14.30
  11  -2   1   -8.60   11.80
 -10   2  -1   31.50    9.20
 -10   2  -1   26.40   11.70
 -10   2  -1   30.00   11.60
  10  -2   1   40.80   14.20
  10  -2   1   23.00   10.70
  10  -2   1   20.80   10.80
  -9   2  -1   17.80    9.30
  -9   2  -1   15.00    7.30
  -9   2  -1    9.60    7.40
   9  -2   1   11.50    9.00
   9  -2   1   -3.00    8.60
   9  -2   1    6.20    7.00
  -8   2  -1    9.40    6.40
  -8   2  -1    9.40    7.50
  -8   2  -1    9.70    5.80
   8  -2   1   17.80    9.60
   8  -2   1    8.80    6.00
   8  -2   1   18.40    8.30
  -7   2  -1  152.88   16.70
  -7   2  -1  152.58   18.50
  -7   2  -1  154.38   16.60
  -7   2  -1  153.68   17.50
  -7   2  -1  146.19   18.00
   7  -2   1  149.29   20.70
   7  -2   1  157.68   18.00
   7  -2   1  176.68   18.80
   7  -2   1  149.39   14.00
   7  -2   1  147.19   19.00
   7  -2   1  170.18   18.60
  -6   2  -1  209.88   24.10
  -6   2  -1  244.38   23.30
  -6   2  -1  223.18   24.60
  -6   2  -1  225.48   24.60
  -6   2  -1  232.18   23.70
  -6   2  -1  232.38   23.30
   6  -2   1  255.37   25.90
   6  -2   1  267.57   25.10
   6  -2   1  296.47   26.40
   6  -2   1  269.87   24.30
   6  -2   1  238.38   24.30
   6  -2   1  274.07   25.60
   6  -2   1  258.67   21.80
   6  -2   1  251.07   25.60
  -5   2  -1  486.65   38.20
  -5   2  -1  435.26   36.60
  -5   2  -1  418.56   37.70
  -5   2  -1  445.46   36.80
  -5   2  -1  449.36   38.10
  -5   2  -1  427.76   36.80
   5  -2   1  415.76   37.00
   5  -2   1  364.06   37.70
   5  -2   1  401.46   37.60
   5  -2   1  413.06   38.30
   5  -2   1  384.46   37.80
   5  -2   1  398.86   37.20
   5  -2   1  384.56   35.50
   5  -2   1  403.56   37.10
  -4   2  -1  502.15   42.20
  -4   2  -1  521.85   43.20
  -4   2  -1  555.14   43.20
  -4   2  -1  518.65   42.00
  -4   2  -1  516.45   42.10
  -4   2  -1  530.25   43.20
   4  -2   1  439.86   42.90
   4  -2   1  473.55   43.30
   4  -2   1  470.75   41.50
   4  -2   1  447.66   42.10
   4  -2   1  468.95   42.30
   4  -2   1  444.76   42.80
   4  -2   1  470.35   43.10
   4  -2   1  479.05   42.50
  -3   2  -1  270.97   19.40
   3  -2   1  173.88   18.30
   3  -2   1  183.58   18.50
   3  -2   1  205.88   17.70
   3  -2   1  190.78   18.10
   3  -2   1  192.78   18.10
   3  -2   1  194.48   18.60
   3  -2   1  198.08   18.80
   3  -2   1  205.98   18.80
  -2   2  -1 2655.53  214.18
  -2   2  -1 2767.72  213.28
  -2   2  -1 2730.93  213.78
  -2   2  -1 2710.13  213.18
  -2   2  -1 2687.93  213.28
  -2   2  -1 2574.64  213.38
   2  -2   1 2554.44  213.88
   2  -2   1 2431.66  213.98
   2  -2   1 2453.15  213.28
   2  -2   1 2409.76  213.18
   2  -2   1 2458.55  213.18
   2  -2   1 2444.36  213.38
  -1   2  -1 3546.35  303.07
  -1   2  -1 3811.42  302.27
  -1   2  -1 3471.65  302.77
  -1   2  -1 3495.85  302.57
  -1   2  -1 3381.96  302.07
   1  -2   1 3887.81  302.67
   1  -2   1 3663.23  302.37
   1  -2   1 3794.42  302.17
   1  -2   1 3679.03  303.07
   1  -2   1 3561.84  302.77
   1  -2   1 3891.91  302.17
   1  -2   1 3682.03  302.27
   0   2  -1 2774.72  216.58
   0   2  -1 2409.86  215.88
   0   2  -1 2628.44  215.58
   0  -2   1 2520.95  215.28
   0  -2   1 2653.23  215.58
   0  -2   1 2576.94  215.28
   0  -2   1 2670.73  215.48
   0  -2   1 2606.24  216.48
   1   2  -1  194.18   17.30
   1   2  -1  196.48   17.80
   1   2  -1  208.48   17.40
   1   2  -1  200.28   17.00
   1   2  -1  188.58   17.00
   1   2  -1  192.48   17.60
   2   2  -1  103.49   10.10
   2   2  -1   96.99   10.30
   2   2  -1  110.79   10.10
   2   2  -1  105.19   10.00
   2   2  -1   94.79    9.50
   2   2  -1   97.69    9.60
  -2  -2   1   95.69   10.20
  -2  -2   1   90.49    9.70
  -2  -2   1  104.29    9.60
  -2  -2   1  102.09    9.90
  -2  -2   1   92.89    9.50
  -2  -2   1   89.29    9.90
  -3  -2   1  151.58   14.80
  -3  -2   1  157.78   14.80
  -3  -2   1  148.39   14.20
  -3  -2   1  151.08   13.90
  -3  -2   1  147.19   14.90
  -3  -2   1  141.59   14.80
  -3  -2   1  147.19   14.40
   4   2  -1  533.75   48.30
   4   2  -1  522.85   48.20
   4   2  -1  500.05   48.50
   4   2  -1  548.25   49.10
   4   2  -1  518.75   49.00
   4   2  -1  529.25   49.10
  -4  -2   1  593.84   48.40
  -4  -2   1  635.34   49.60
  -4  -2   1  572.74   48.70
  -4  -2   1  587.84   49.10
  -4  -2   1  541.35   48.70
  -4  -2   1  533.25   48.00
  -4  -2   1  601.04   47.80
   5   2  -1  181.08   19.30
   5   2  -1  191.78   20.40
   5   2  -1  208.18   20.60
   5   2  -1  195.68   20.70
   5   2  -1  196.88   20.70
   5   2  -1  182.48   19.50
  -5  -2   1  193.08   19.40
  -5  -2   1  226.58   20.00
  -5  -2   1  188.48   20.20
  -5  -2   1  203.98   18.90
  -5  -2   1  221.98   22.00
  -5  -2   1  193.18   19.80
  -5  -2   1  186.38   20.20
   6   2  -1  206.78   19.70
   6   2  -1  170.28   18.30
   6   2  -1  176.98   18.80
   6   2  -1  161.58   19.50
   6   2  -1  188.48   20.40
   6   2  -1  177.18   19.60
  -6  -2   1  185.08   19.50
  -6  -2   1  164.68   17.30
  -6  -2   1  164.98   19.20
  -6  -2   1  169.28   18.50
  -6  -2   1  155.68   18.10
  -6  -2   1  196.18   20.30
  -6  -2   1  159.08   18.80
   7   2  -1   14.00    7.60
   7   2  -1   24.40    8.10
   7   2  -1   12.40    7.20
  -7  -2   1   15.50    6.50
  -7  -2   1   26.40    8.70
  -7  -2   1   28.80    8.50
   8   2  -1   26.90   10.30
   8   2  -1    6.90    8.10
   8   2  -1   22.60    3.70
   8   2  -1   29.90   10.00
  -8  -2   1   31.30    7.70
  -8  -2   1   36.60   10.10
  -8  -2   1   26.80    9.50
  -8  -2   1   19.10    7.70
   9   2  -1   20.80   10.60
   9   2  -1   34.00   11.30
   9   2  -1   50.59   11.60
  -9  -2   1   32.50    7.80
  -9  -2   1   55.59   13.60
  -9  -2   1   25.10    8.70
  10   2  -1   13.60   12.00
  10   2  -1   19.70   13.00
  10   2  -1   15.20   10.50
 -10  -2   1    5.20    8.20
 -10  -2   1   23.80   12.00
 -10  -2   1    6.90    8.00
 -10  -2   1   14.60   11.60
  11   2  -1   -9.50   11.90
  11   2  -1  -17.10   11.30
  11   2  -1    9.40   14.50
 -11  -2   1   12.20   10.40
 -11  -2   1   12.90   11.70
 -11  -2   1    0.20   11.60
 -11  -2   1   -0.10   10.70
 -11   2   0   12.90    9.70
 -11   2   0   -5.80   10.40
 -11   2   0    9.00   12.60
  11  -2   0   30.50   15.10
  11  -2   0   19.20   12.70
 -10   2   0   -8.30    7.40
 -10   2   0   23.10   10.60
 -10   2   0    9.80    9.30
  10  -2   0   19.30   11.50
  10  -2   0  -10.30    8.30
  10  -2   0    3.40    8.90
  -9   2   0   17.30    8.40
  -9   2   0   14.50    9.50
  -9   2   0   15.90    7.60
   9  -2   0    4.50    2.40
   9  -2   0    0.60    8.70
   9  -2   0    6.90    8.70
   9  -2   0   17.50    8.80
  -8   2   0    4.90    7.10
  -8   2   0   16.60    7.60
  -8   2   0   22.50    8.10
  -8   2   0    7.60    5.30
   8  -2   0   18.50    8.30
   8  -2   0   19.10    9.00
   8  -2   0   24.40    4.20
   8  -2   0   23.50    8.90
   8  -2   0   14.80    9.20
  -7   2   0   47.20   10.50
  -7   2   0   49.10   10.40
  -7   2   0   62.99   11.80
  -7   2   0   59.59    9.60
  -7   2   0   59.29    9.30
  -7   2   0   58.99   10.20
   7  -2   0   73.19   11.40
   7  -2   0   61.79   11.10
   7  -2   0   52.79   11.00
   7  -2   0   54.99    7.30
   7  -2   0   68.99   12.30
   7  -2   0   67.69   11.60
  -6   2   0  126.59   15.30
  -6   2   0  126.19   14.10
  -6   2   0  108.99   14.30
  -6   2   0  148.09   15.60
  -6   2   0  108.89   14.90
  -6   2   0  134.69   14.10
  -6   2   0  149.69   16.20
   6  -2   0  131.09   14.70
   6  -2   0  129.29   15.60
   6  -2   0  131.79   15.90
   6  -2   0  120.69   15.70
   6  -2   0  146.29   15.00
   6  -2   0  107.59   16.00
   6  -2   0  124.99   15.30
   6  -2   0  130.49   12.70
  -5   2   0  347.07   27.50
  -5   2   0  326.17   27.40
  -5   2   0  316.67   28.50
  -5   2   0  305.37   27.80
  -5   2   0  355.76   28.60
   5  -2   0  258.07   28.00
   5  -2   0  290.07   27.70
   5  -2   0  303.37   27.80
   5  -2   0  285.17   28.60
   5  -2   0  274.87   26.50
   5  -2   0  297.27   28.70
   5  -2   0  313.47   28.10
   5  -2   0  254.97   28.00
  -4   2   0  194.08   16.20
  -4   2   0  197.08   17.40
  -4   2   0  182.28   16.60
  -4   2   0  184.58   17.20
  -4   2   0  198.28   17.10
  -4   2   0  185.78   16.20
  -4   2   0  178.98   17.00
   4  -2   0  160.48   17.90
   4  -2   0  140.49   16.10
   4  -2   0  163.98   16.70
   4  -2   0  156.78   17.00
   4  -2   0  167.98   16.40
   4  -2   0  172.08   17.00
   4  -2   0  156.38   17.10
   4  -2   0  151.98   15.50
  -3   2   0 1949.80  172.68
  -3   2   0 1920.61  171.88
  -3   2   0 1937.41  172.58
  -3   2   0 1884.11  171.88
  -3   2   0 1817.62  172.28
  -3   2   0 1925.61  172.48
   3  -2   0 2227.78  172.28
   3  -2   0 2188.98  172.68
   3  -2   0 2294.47  172.88
   3  -2   0 2181.58  172.88
   3  -2   0 2264.07  172.48
   3  -2   0 2098.79  172.78
   3  -2   0 2210.58  171.98
  -2   2   0 2807.92  221.78
  -2   2   0 2727.33  222.08
  -2   2   0 2821.72  222.58
  -2   2   0 2815.72  222.28
  -2   2   0 2855.11  222.28
  -2   2   0 2811.82  221.78
   2  -2   0 2483.45  222.38
   2  -2   0 2657.03  222.08
   2  -2   0 2564.34  221.88
   2  -2   0 2605.74  222.28
   2  -2   0 2604.54  221.88
   2  -2   0 2543.05  221.98
   2  -2   0 2630.64  222.28
   2  -2   0 2549.44  222.18
  -1   2   0 2007.00  156.08
  -1   2   0 1941.21  156.58
  -1   2   0 1942.21  156.38
  -1   2   0 1914.11  156.18
   1  -2   0 1838.32  156.38
   1  -2   0 1802.92  156.48
   1  -2   0 1869.91  156.08
   1  -2   0 1800.82  156.18
   1  -2   0 1835.12  155.78
   1  -2   0 1954.50  155.88
   1  -2   0 1815.42  155.98
   0   2   0 4739.83  391.96
   1   2   0 2033.80  156.08
   1   2   0 2008.70  156.18
   1   2   0 1926.21  156.28
   1   2   0 1922.21  156.38
   1   2   0 1899.01  156.18
  -1  -2   0 1770.52  156.08
  -1  -2   0 1726.33  155.98
  -1  -2   0 1937.31  156.28
  -1  -2   0 1796.52  156.28
  -1  -2   0 1921.41  156.28
  -1  -2   0 1760.02  155.88
   2   2   0 3030.30  228.98
   2   2   0 2991.50  229.38
   2   2   0 2912.21  229.28
   2   2   0 2974.70  228.88
   2   2   0 2910.71  229.08
   2   2   0 2918.61  229.28
   2   2   0 2774.62  228.18
   2   2   0 2886.11  228.18
  -2  -2   0 2594.94  229.08
  -2  -2   0 2548.45  228.08
  -2  -2   0 2657.03  229.08
  -2  -2   0 2593.04  228.98
  -2  -2   0 2474.85  228.98
  -2  -2   0 2598.84  228.68
  -2  -2   0 2495.75  228.68
   3   2   0 1993.80  173.38
   3   2   0 2005.70  172.78
   3   2   0 1936.51  173.18
   3   2   0 1933.91  172.08
   3   2   0 1946.61  173.28
   3   2   0 1943.31  171.58
   3   2   0 1921.11  172.68
   3   2   0 1985.60  172.98
  -3  -2   0 2222.38  172.08
  -3  -2   0 2212.08  172.78
  -3  -2   0 2189.38  172.78
  -3  -2   0 2168.08  173.38
  -3  -2   0 2218.18  173.48
  -3  -2   0 2180.98  173.08
  -3  -2   0 2229.78  173.48
   4   2   0  188.28   17.90
   4   2   0  199.18   15.30
   4   2   0  195.38   17.10
   4   2   0  200.38   17.50
   4   2   0  179.28   17.20
   4   2   0  191.98   17.80
   4   2   0  189.78   16.30
   4   2   0  162.08   17.50
  -4  -2   0  143.39   17.10
  -4  -2   0  153.78   15.80
  -4  -2   0  156.38   16.80
  -4  -2   0  160.98   17.40
  -4  -2   0  145.29   17.00
  -4  -2   0  154.68   16.60
  -4  -2   0  165.88   16.70
   5   2   0  336.77   27.70
   5   2   0  320.87   28.30
   5   2   0  308.87   29.50
   5   2   0  332.17   29.30
   5   2   0  324.27   25.60
   5   2   0  332.57   29.70
   5   2   0  347.57   28.90
  -5  -2   0  306.17   29.00
  -5  -2   0  280.57   27.00
  -5  -2   0  286.97   27.90
  -5  -2   0  271.07   27.60
  -5  -2   0  264.77   28.40
  -5  -2   0  244.48   28.20
  -5  -2   0  268.47   28.10
   6   2   0  126.69   14.10
   6   2   0  137.09   17.00
   6   2   0  147.49   15.40
   6   2   0  140.59   15.50
   6   2   0  105.19   14.10
   6   2   0  122.69   15.60
  -6  -2   0  130.69   15.10
  -6  -2   0  119.99   13.70
  -6  -2   0  132.59   15.80
  -6  -2   0  113.49   14.40
  -6  -2   0  130.59   17.30
  -6  -2   0  136.59   14.90
  -6  -2   0  142.29   16.20
   7   2   0   61.69   11.50
   7   2   0   67.69   10.70
   7   2   0   57.49   12.40
   7   2   0   45.50   10.70
   7   2   0   49.70   12.10
  -7  -2   0   64.79   12.30
  -7  -2   0   62.09   10.60
  -7  -2   0   73.29   12.30
  -7  -2   0   59.99    9.50
   8   2   0   26.70    9.50
   8   2   0    9.30    8.00
   8   2   0    8.70    8.80
  -8  -2   0   25.30    8.10
  -8  -2   0   28.10    9.00
  -8  -2   0   29.10    7.30
  -8  -2   0   10.40    7.70
   9   2   0   35.20   11.70
   9   2   0    7.50    9.40
   9   2   0   13.30    9.80
  -9  -2   0   14.90    8.90
  -9  -2   0   -0.30    8.10
  -9  -2   0   -0.40    7.40
  -9  -2   0    2.60    6.40
  10   2   0    1.40    9.60
  10   2   0    2.10    9.80
  10   2   0    9.60   11.00
 -10  -2   0    1.90    7.60
 -10  -2   0   28.30   10.40
 -10  -2   0   15.90    8.00
 -10  -2   0    3.60    9.70
  11   2   0   27.30   16.40
  11   2   0   40.70   14.50
 -11  -2   0    7.60   10.40
 -11  -2   0   23.80   10.70
 -11  -2   0   19.50   13.40
 -11  -2   0   13.30   12.40
 -11   2   1    1.20    8.90
 -11   2   1   10.10   12.90
 -11   2   1    1.00   10.50
  11  -2  -1    8.30   13.20
  11  -2  -1  -12.80   10.70
  11  -2  -1    7.40   13.30
 -10   2   1    7.70    9.90
 -10   2   1   13.80   11.30
 -10   2   1    9.80    8.50
 -10   2   1   15.00    8.20
  10  -2  -1   20.90   10.80
  10  -2  -1    4.30   10.60
  10  -2  -1   15.60   12.20
  10  -2  -1    4.90    4.00
  -9   2   1   32.60   11.70
  -9   2   1   38.80    9.60
  -9   2   1   20.50    9.40
  -9   2   1   50.69    9.20
   9  -2  -1   23.00    5.30
   9  -2  -1   30.10    9.80
   9  -2  -1   12.10    9.00
   9  -2  -1   33.50   10.60
  -8   2   1   16.80    8.20
  -8   2   1   12.20    7.10
  -8   2   1   25.00    7.90
  -8   2   1   18.30    7.80
   8  -2  -1   12.20    8.00
   8  -2  -1   18.60    9.90
   8  -2  -1   28.70    5.90
   8  -2  -1   26.50   10.90
   8  -2  -1   34.80    8.90
  -7   2   1   15.80    5.40
  -7   2   1   20.60    6.70
  -7   2   1   10.60    6.80
  -7   2   1   20.60    7.80
  -7   2   1   22.40    7.20
   7  -2  -1   19.50    6.90
   7  -2  -1   14.50    7.90
   7  -2  -1   29.60    8.50
   7  -2  -1   29.50    5.80
   7  -2  -1   23.40    7.80
   7  -2  -1   27.20    8.70
  -6   2   1  161.18   18.50
  -6   2   1  182.08   18.70
  -6   2   1  167.08   18.80
  -6   2   1  171.18   17.40
  -6   2   1  194.48   19.90
  -6   2   1  179.78   17.70
  -6   2   1  180.98   18.80
   6  -2  -1  159.68   19.10
   6  -2  -1  179.78   19.50
   6  -2  -1  193.48   19.10
   6  -2  -1  180.88   18.30
   6  -2  -1  139.39   18.90
   6  -2  -1  162.68   20.10
   6  -2  -1  158.48   17.90
  -5   2   1  171.58   18.70
  -5   2   1  211.18   19.20
  -5   2   1  192.08   19.20
  -5   2   1  169.08   19.20
  -5   2   1  184.88   19.00
  -5   2   1  170.68   17.90
  -5   2   1  193.08   18.20
   5  -2  -1  211.38   20.10
   5  -2  -1  169.38   19.30
   5  -2  -1  208.18   19.80
   5  -2  -1  185.28   19.30
   5  -2  -1  208.78   20.40
   5  -2  -1  179.78   18.40
  -4   2   1  549.25   48.50
  -4   2   1  536.55   48.30
  -4   2   1  506.05   48.90
  -4   2   1  551.94   49.30
  -4   2   1  539.75   49.00
  -4   2   1  520.25   48.80
  -4   2   1  569.74   49.50
   4  -2  -1  645.14   49.80
   4  -2  -1  589.24   49.30
   4  -2  -1  618.74   49.30
   4  -2  -1  568.04   48.70
   4  -2  -1  581.84   49.70
   4  -2  -1  572.54   49.60
   4  -2  -1  554.04   48.60
   3  -2  -1  146.69   15.40
   3  -2  -1  148.69   14.30
   3  -2  -1  150.98   15.00
   3  -2  -1  148.39   14.70
   3  -2  -1  162.28   14.40
   3  -2  -1  158.38   14.80
   3  -2  -1  145.79   14.80
  -2   2   1  112.89    9.70
  -2   2   1  105.39   10.10
  -2   2   1   98.89    9.40
  -2   2   1  104.69    9.40
  -2   2   1   95.09    9.80
  -2   2   1   98.29    9.80
  -2   2   1  107.99   10.30
   2  -2  -1   99.49    9.50
   2  -2  -1   93.79   10.20
   2  -2  -1  107.09    9.90
   2  -2  -1   95.89    9.60
   2  -2  -1   85.79    9.80
   2  -2  -1   96.09    9.50
   2  -2  -1  110.79   10.10
  -1   2   1  195.88   17.00
  -1   2   1  192.78   17.10
  -1   2   1  198.78   17.40
  -1   2   1  200.88   17.80
  -1   2   1  206.38   17.60
  -1   2   1  206.08   17.50
  -1   2   1  201.78   17.20
   0   2   1 2769.92  219.88
   0   2   1 2674.23  220.08
   0   2   1 2706.93  219.78
   0   2   1 2655.03  219.58
   0   2   1 2806.92  219.98
   0  -2  -1 2464.45  219.58
   0  -2  -1 2627.14  220.08
   0  -2  -1 2556.64  219.68
   0  -2  -1 2621.84  219.88
   0  -2  -1 2654.63  219.98
   1   2   1 3360.46  304.97
   1   2   1 3486.55  305.17
   1   2   1 3829.92  305.27
   1   2   1 3757.02  305.67
   1   2   1 3610.34  304.97
  -1  -2  -1 3589.34  304.97
  -1  -2  -1 3863.51  305.37
  -1  -2  -1 3808.42  305.67
  -1  -2  -1 3869.71  305.37
  -1  -2  -1 3681.23  305.07
   2   2   1 2582.14  216.68
   2   2   1 2632.04  215.98
   2   2   1 2823.02  217.08
   2   2   1 2792.52  217.48
   2   2   1 2868.71  216.98
   2   2   1 2574.64  216.38
  -2  -2  -1 2518.05  216.58
  -2  -2  -1 2473.25  216.98
  -2  -2  -1 2607.74  216.78
  -2  -2  -1 2508.55  216.38
  -2  -2  -1 2532.75  215.68
  -2  -2  -1 2529.05  216.78
  -2  -2  -1 2460.35  216.68
  -3  -2  -1  200.58   18.70
  -3  -2  -1  191.18   17.50
  -3  -2  -1  198.98   18.60
  -3  -2  -1  200.98   18.60
  -3  -2  -1  192.08   18.10
  -3  -2  -1  180.28   18.10
  -3  -2  -1  205.08   18.00
   4   2   1  519.85   44.60
   4   2   1  527.25   44.00
   4   2   1  532.65   44.50
   4   2   1  493.45   43.40
   4   2   1  557.64   44.30
   4   2   1  517.05   42.70
   4   2   1  512.75   43.70
  -4  -2  -1  471.15   43.80
  -4  -2  -1  440.16   43.10
  -4  -2  -1  488.25   44.10
  -4  -2  -1  463.65   42.60
  -4  -2  -1  494.15   43.40
  -4  -2  -1  451.45   43.70
  -4  -2  -1  489.65   43.20
   5   2   1  466.95   39.10
   5   2   1  465.95   37.30
   5   2   1  444.56   37.90
   5   2   1  434.66   38.20
   5   2   1  422.66   39.10
   5   2   1  480.75   39.00
   5   2   1  475.95   39.90
  -5  -2  -1  371.66   38.30
  -5  -2  -1  409.86   38.70
  -5  -2  -1  389.46   37.70
  -5  -2  -1  426.26   37.70
  -5  -2  -1  385.46   38.30
  -5  -2  -1  359.26   37.40
  -5  -2  -1  388.26   36.90
   6   2   1  250.37   27.40
   6   2   1  235.28   25.80
   6   2   1  239.48   24.70
   6   2   1  247.78   26.40
   6   2   1  247.68   26.50
   6   2   1  244.58   25.70
  -6  -2  -1  272.57   26.80
  -6  -2  -1  277.27   26.00
  -6  -2  -1  265.97   24.80
  -6  -2  -1  306.17   25.90
  -6  -2  -1  308.87   27.10
  -6  -2  -1  274.87   27.10
   7   2   1  144.59   19.20
   7   2   1  138.09   16.70
   7   2   1  155.88   19.30
   7   2   1  158.08   21.60
   7   2   1  164.28   18.70
  -7  -2  -1  161.88   18.50
  -7  -2  -1  128.19   18.10
  -7  -2  -1  160.18   19.30
  -7  -2  -1  162.88   17.00
  -7  -2  -1  173.18   18.00
   8   2   1   11.60   10.10
   8   2   1   17.30   13.30
  -8  -2  -1    6.60    8.10
  -8  -2  -1   13.90    7.80
  -8  -2  -1    7.40    6.20
   9   2   1    1.50    9.30
   9   2   1   24.90    9.60
   9   2   1    6.10   10.60
  -9  -2  -1   17.60    8.70
  -9  -2  -1   12.00    7.70
  -9  -2  -1   10.50    9.30
  -9  -2  -1    8.20    7.30
  10   2   1   31.80   15.20
  10   2   1   46.90   14.00
 -10  -2  -1   17.20   11.30
 -10  -2  -1    9.60    9.60
 -10  -2  -1   29.80   10.50
 -10  -2  -1   53.39   13.20
  11   2   1    5.00   13.20
  11   2   1    5.50   13.60
 -11  -2  -1    6.00   10.10
 -11  -2  -1  -10.90   10.70
 -11  -2  -1    9.40   10.10
 -11   2   2    0.60    9.90
 -11   2   2   -3.60    9.40
 -11   2   2  -16.60   10.60
 -11   2   2  -11.90   11.70
  11  -2  -2   -2.60   11.70
  11  -2  -2   -3.70   12.70
  11  -2  -2   -1.00   11.40
 -10   2   2    7.80    9.10
 -10   2   2   12.50   10.50
 -10   2   2   -2.50   12.40
 -10   2   2   25.60    9.30
  10  -2  -2   23.10   12.50
  10  -2  -2   17.30   10.00
  10  -2  -2   19.50   12.40
  10  -2  -2   18.50    6.40
  -9   2   2   46.60   11.00
  -9   2   2   42.10   11.40
   9  -2  -2   39.40   10.40
   9  -2  -2   50.19   12.70
   9  -2  -2   42.60   12.00
   9  -2  -2   24.80    7.20
  -8   2   2    9.90    6.60
  -8   2   2    4.00    5.90
  -8   2   2    3.60    7.20
  -8   2   2   -1.80    6.50
   8  -2  -2   -8.20    6.20
   8  -2  -2   10.90    8.40
   8  -2  -2   11.20    8.50
  -7   2   2  119.89   15.80
  -7   2   2  124.99   15.10
  -7   2   2  128.89   15.40
  -7   2   2  130.39   16.20
  -7   2   2  112.89   17.30
   7  -2  -2  138.29   18.90
   7  -2  -2  105.79   15.50
   7  -2  -2  104.89   16.50
   7  -2  -2  138.99   17.70
  -6   2   2    5.00    5.10
  -6   2   2   14.60    5.20
  -6   2   2    7.00    5.80
  -6   2   2    7.40    4.80
  -6   2   2    7.90    4.70
  -6   2   2    1.90    5.40
  -6   2   2    7.60    5.40
   6  -2  -2   -1.70    4.40
   6  -2  -2    7.80    5.30
   6  -2  -2   -1.80    5.10
   6  -2  -2   -2.80    5.10
   6  -2  -2    6.40    5.10
   6  -2  -2    5.60    5.20
  -5   2   2   14.60    5.60
  -5   2   2   12.20    4.10
  -5   2   2   19.90    9.20
  -5   2   2   22.10    5.50
  -5   2   2   15.00    4.90
  -5   2   2   10.10    4.90
   5  -2  -2   11.40    5.10
   5  -2  -2   24.60    5.80
   5  -2  -2   14.30    5.40
   5  -2  -2   10.50    4.90
   5  -2  -2   22.40    6.20
   5  -2  -2   16.00    5.00
  -4   2   2 1027.50   86.99
  -4   2   2 1012.10   87.89
  -4   2   2  989.30   87.29
  -4   2   2 1071.89   87.89
  -4   2   2  933.71   87.39
  -4   2   2 1007.50   87.19
  -4   2   2  998.90   86.69
   4  -2  -2 1052.89   87.09
   4  -2  -2 1035.60   87.79
   4  -2  -2 1072.29   87.79
   4  -2  -2 1047.00   88.19
   4  -2  -2 1060.09   87.69
   4  -2  -2 1032.60   87.09
  -3   2   2  429.86   40.90
  -3   2   2  436.66   40.10
  -3   2   2  406.46   40.80
  -3   2   2  432.66   40.50
  -3   2   2  429.46   40.60
  -3   2   2  424.26   40.20
  -3   2   2  418.66   40.00
   3  -2  -2  506.95   40.30
   3  -2  -2  549.74   42.10
   3  -2  -2  497.75   41.00
   3  -2  -2  520.75   40.60
   3  -2  -2  540.05   41.10
   3  -2  -2  495.25   41.30
  -2   2   2  297.27   23.90
  -2   2   2  296.47   24.50
  -2   2   2  290.87   24.90
  -2   2   2  286.67   23.90
  -2   2   2  315.87   25.00
  -2   2   2  292.97   24.00
  -2   2   2  272.07   24.30
   2  -2  -2  253.77   24.00
   2  -2  -2  254.47   24.30
   2  -2  -2  240.48   23.80
   2  -2  -2  229.28   24.10
   2  -2  -2  249.28   24.50
  -1   2   2 3923.91  341.07
  -1   2   2 3920.01  341.37
  -1   2   2 3935.31  341.77
  -1   2   2 4010.70  341.27
  -1   2   2 3708.83  340.97
  -1   2   2 4093.39  341.57
   1  -2  -2 4150.48  341.17
   1  -2  -2 4487.15  341.57
   1  -2  -2 4191.18  341.37
   1  -2  -2 4451.55  341.27
   1  -2  -2 4343.77  341.87
   1  -2  -2 4231.08  341.57
   0   2   2 1624.04  132.29
   0   2   2 1642.14  132.09
   0   2   2 1687.93  132.89
   0   2   2 1667.93  132.39
   0   2   2 1689.93  132.29
   0  -2  -2 1604.74  132.49
   0  -2  -2 1517.05  132.69
   0  -2  -2 1504.35  132.19
   0  -2  -2 1511.15  132.09
   0  -2  -2 1433.66  132.19
   1   2   2  509.45   46.20
   1   2   2  535.85   45.70
   1   2   2  527.15   45.30
  -1  -2  -2  540.35   45.30
  -1  -2  -2  555.64   46.40
  -1  -2  -2  532.15   45.70
  -1  -2  -2  543.45   45.80
   2   2   2 2410.86  200.28
   2   2   2 2426.56  200.68
   2   2   2 2443.26  199.88
   2   2   2 2365.96  199.38
  -2  -2  -2 2429.76  199.98
  -2  -2  -2 2291.57  199.78
  -2  -2  -2 2420.66  201.48
  -2  -2  -2 2398.86  199.38
   3   2   2  318.27   29.10
   3   2   2  333.97   29.40
   3   2   2  308.37   29.40
   3   2   2  297.67   28.50
   3   2   2  324.17   30.20
   3   2   2  334.47   28.40
  -3  -2  -2  342.27   29.40
  -3  -2  -2  352.56   28.80
  -3  -2  -2  321.87   29.60
  -3  -2  -2  330.67   28.80
  -3  -2  -2  300.37   29.00
  -3  -2  -2  319.67   29.10
   4   2   2  386.96   36.10
   4   2   2  389.56   35.90
   4   2   2  396.66   35.30
   4   2   2  393.46   34.70
   4   2   2  412.66   36.10
   4   2   2  405.66   37.10
  -4  -2  -2  390.96   35.40
  -4  -2  -2  405.36   35.20
  -4  -2  -2  419.06   36.00
  -4  -2  -2  377.36   36.10
  -4  -2  -2  383.96   35.20
  -4  -2  -2  391.46   35.80
   5   2   2  745.53   65.09
   5   2   2  665.23   63.99
   5   2   2  715.73   63.89
   5   2   2  676.43   62.19
  -5  -2  -2  702.73   62.89
  -5  -2  -2  802.82   65.19
  -5  -2  -2  687.03   62.89
  -5  -2  -2  765.42   62.89
  -5  -2  -2  803.22   64.19
   6   2   2   49.20   10.10
   6   2   2   32.70    9.80
   6   2   2   37.60   10.90
   6   2   2   34.70    6.80
  -6  -2  -2   38.40    7.80
  -6  -2  -2   42.10    9.10
  -6  -2  -2   33.40    7.20
  -6  -2  -2   26.90    8.80
  -6  -2  -2   25.20    8.10
  -6  -2  -2   48.40    8.30
  -6  -2  -2   38.30    7.90
   7   2   2   99.29   18.50
   7   2   2  115.49   17.90
   7   2   2  151.88   20.00
   7   2   2  142.69   15.70
  -7  -2  -2  136.29   16.60
  -7  -2  -2  124.89   18.20
  -7  -2  -2  169.68   16.90
  -7  -2  -2  142.99   17.50
   8   2   2   82.19   19.00
   8   2   2   61.99   11.70
   8   2   2   84.89   15.70
  -8  -2  -2   79.49   13.00
  -8  -2  -2   69.79   12.50
  -8  -2  -2   98.29   15.50
   9   2   2   24.20    9.70
   9   2   2   26.30   11.70
   9   2   2   25.40   12.20
  -9  -2  -2   25.70   10.30
  -9  -2  -2   37.50    9.80
  10   2   2   -3.40   12.60
  10   2   2    6.40   12.10
 -10  -2  -2   -4.60    7.60
 -10  -2  -2   11.60   10.40
  11   2   2   14.30   17.00
  11   2   2   -0.80   14.00
 -11  -2  -2    4.50   11.80
 -11  -2  -2    0.10    9.90
 -11   2   3   -1.80   10.30
 -11   2   3   11.50   13.20
 -11   2   3   10.70   10.80
 -11   2   3   10.60   13.00
  11  -2  -3  -11.10   10.80
  11  -2  -3    9.70   12.20
  11  -2  -3   -2.20   13.00
 -10   2   3    6.00    9.70
 -10   2   3    3.50   10.80
 -10   2   3   -4.70    7.70
 -10   2   3   17.00    8.20
  10  -2  -3    4.70   11.20
  10  -2  -3   -0.10    9.10
  10  -2  -3    7.90   11.10
  10  -2  -3    3.50   10.40
  -9   2   3   -1.30    7.80
  -9   2   3   -8.60    6.40
  -9   2   3   15.90    9.60
   9  -2  -3    9.50    9.00
   9  -2  -3   -4.40    7.50
   9  -2  -3   -1.80    7.80
  -8   2   3   38.40   10.90
  -8   2   3   51.49   11.30
  -8   2   3   61.69   11.80
  -8   2   3   38.80    9.90
   8  -2  -3   53.19   11.30
   8  -2  -3   43.70   13.00
  -7   2   3   75.99   12.30
  -7   2   3   78.49   13.20
  -7   2   3   89.19   12.50
  -7   2   3   63.09   11.70
   7  -2  -3   52.49   12.00
   7  -2  -3   61.99   12.30
   7  -2  -3   46.50   11.40
   7  -2  -3   65.09   11.60
  -6   2   3   12.10    6.70
  -6   2   3   17.80    7.10
  -6   2   3   15.70    7.70
  -6   2   3   17.70    5.90
  -6   2   3   14.70    5.40
   6  -2  -3   25.50    7.60
   6  -2  -3   23.90    7.60
   6  -2  -3   22.00    6.90
   6  -2  -3   19.10    6.10
   6  -2  -3   26.00    7.90
  -5   2   3  133.09   15.00
  -5   2   3  108.89   12.80
  -5   2   3  126.69   14.40
  -5   2   3  123.09   14.30
  -5   2   3  123.09   13.20
  -5   2   3  133.59   13.90
  -5   2   3  125.79   14.70
   5  -2  -3  101.19   15.20
   5  -2  -3  102.49   13.50
   5  -2  -3  100.19   14.10
   5  -2  -3   96.29   13.10
   5  -2  -3  100.19   13.80
   5  -2  -3  117.89   14.20
  -4   2   3  726.13   61.89
  -4   2   3  744.23   61.79
  -4   2   3  728.63   62.39
  -4   2   3  716.33   62.09
  -4   2   3  731.13   63.19
  -4   2   3  730.93   62.69
  -4   2   3  735.93   63.09
   4  -2  -3  687.43   62.59
   4  -2  -3  726.33   61.99
   4  -2  -3  664.83   62.79
   4  -2  -3  706.43   62.19
  -3   2   3  310.57   28.00
  -3   2   3  313.27   28.50
  -3   2   3  310.17   27.40
  -3   2   3  286.67   28.10
  -3   2   3  312.07   27.10
  -3   2   3  308.37   27.40
  -3   2   3  300.17   27.50
   3  -2  -3  299.57   27.80
   3  -2  -3  310.37   27.90
   3  -2  -3  297.07   27.30
   3  -2  -3  290.77   28.20
   3  -2  -3  321.37   27.40
   3  -2  -3  273.67   27.60
  -2   2   3  272.07   27.30
  -2   2   3  292.07   28.10
  -2   2   3  298.67   27.20
  -2   2   3  293.67   27.40
  -2   2   3  283.27   27.00
  -2   2   3  309.27   27.80
   2  -2  -3  321.77   27.50
   2  -2  -3  326.47   27.70
   2  -2  -3  333.87   28.00
   2  -2  -3  358.56   29.60
   2  -2  -3  320.27   27.70
   2  -2  -3  310.77   27.30
  -1   2   3 1221.98   96.49
  -1   2   3 1254.37   96.49
  -1   2   3 1191.18   96.09
  -1   2   3 1158.58   96.39
  -1   2   3 1206.68   97.19
  -1   2   3 1201.68   96.69
   1  -2  -3 1094.89   96.09
   1  -2  -3 1061.59   96.89
   1  -2  -3 1105.69   96.29
   1  -2  -3 1137.49   96.69
   1  -2  -3 1082.39   96.49
   1  -2  -3 1045.60   96.19
   0   2   3   72.99    9.40
   0   2   3   89.49    9.80
   0   2   3   84.99    8.60
   0   2   3   87.99    8.50
   0   2   3   85.19    9.00
   0  -2  -3   83.69    9.10
   0  -2  -3   80.09    9.40
   0  -2  -3   85.39    8.70
   0  -2  -3   83.49    9.00
   0  -2  -3   95.69    8.80
   1   2   3 2904.11  223.88
   1   2   3 2982.20  223.48
   1   2   3 2910.61  223.98
   1   2   3 2874.41  224.78
  -1  -2  -3 2606.24  223.38
  -1  -2  -3 2560.04  223.98
  -1  -2  -3 2405.16  223.58
  -1  -2  -3 2587.04  224.58
  -1  -2  -3 2372.86  223.18
   2   2   3  759.72   69.19
   2   2   3  743.43   69.79
   2   2   3  746.03   69.79
   2   2   3  825.92   70.99
   2   2   3  748.43   69.49
  -2  -2  -3  895.71   70.19
  -2  -2  -3  862.81   70.99
  -2  -2  -3  903.71   70.29
  -2  -2  -3  910.51   69.59
   3   2   3   13.90    5.40
   3   2   3   12.20    4.50
   3   2   3   10.60    3.20
   3   2   3    8.40    3.80
   3   2   3   14.60    3.80
   3   2   3    9.90    3.40
  -3  -2  -3    5.90    3.60
  -3  -2  -3    3.80    3.50
  -3  -2  -3   -3.10    2.70
  -3  -2  -3    6.20    2.90
   4   2   3  259.87   22.50
   4   2   3  246.58   23.50
   4   2   3  267.57   27.30
   4   2   3  255.87   23.40
   4   2   3  293.57   22.60
   4   2   3  251.47   23.70
  -4  -2  -3  187.48   21.70
  -4  -2  -3  195.28   22.70
  -4  -2  -3  201.18   23.10
   5   2   3   65.89    8.40
   5   2   3   57.49    8.30
   5   2   3   48.90   10.80
   5   2   3   48.60    9.30
   5   2   3   54.59    9.40
   5   2   3   62.09   10.50
  -5  -2  -3   26.10    8.00
  -5  -2  -3   37.80    7.60
  -5  -2  -3   41.90    8.80
  -5  -2  -3   25.30    6.30
   6   2   3   67.99    9.10
   6   2   3   45.60    9.60
   6   2   3   56.99   10.90
   6   2   3   47.50   11.70
  -6  -2  -3   51.49   10.30
  -6  -2  -3   33.20    7.80
  -6  -2  -3   35.80    7.70
  -6  -2  -3   28.10    7.70
   7   2   3  166.58   22.50
   7   2   3  197.78   18.80
   7   2   3  155.18   24.10
  -7  -2  -3  168.38   20.20
  -7  -2  -3  168.18   19.50
  -7  -2  -3  159.48   18.90
   8   2   3  133.49   21.30
   8   2   3   86.09   16.30
   8   2   3   90.29   13.90
  -8  -2  -3   85.39   14.90
  -8  -2  -3   98.89   14.30
   9   2   3   61.89   14.40
   9   2   3   34.30   15.70
  -9  -2  -3   54.89   12.00
  10   2   3   18.00   14.70
  10   2   3   37.20   13.20
 -10  -2  -3   28.80   10.90
 -10  -2  -3   27.30   11.40
  11   2   3   35.30   18.50
  11   2   3   14.70   16.00
 -11  -2  -3    3.50   10.60
 -11  -2  -3   -7.60   11.80
 -11   2   4    3.50   10.30
 -11   2   4   20.60   11.10
  11  -2  -4  -20.00   11.60
  11  -2  -4    1.30   11.90
  11  -2  -4   10.80   13.10
 -10   2   4   18.90   12.20
 -10   2   4   30.40   12.90
 -10   2   4   11.10    9.20
 -10   2   4   24.00   10.80
  10  -2  -4   26.50   12.40
  10  -2  -4   15.80   11.70
  10  -2  -4   26.90   11.70
  -9   2   4   24.80    9.70
  -9   2   4   34.40    9.90
  -9   2   4   37.40   13.50
  -9   2   4   17.50    9.30
   9  -2  -4   15.70   10.60
   9  -2  -4   12.40   10.10
   9  -2  -4   25.70   11.50
  -8   2   4   59.29   12.00
  -8   2   4   46.90   12.50
  -8   2   4   42.60   10.60
  -8   2   4   63.09   11.20
   8  -2  -4   39.20   10.50
   8  -2  -4   33.30   11.30
   8  -2  -4   55.19   11.90
  -7   2   4   26.30    8.70
  -7   2   4   39.50    9.80
  -7   2   4   30.10    8.40
  -7   2   4   54.59   12.40
   7  -2  -4   22.40    8.50
   7  -2  -4   39.70    9.20
   7  -2  -4   26.70    9.20
  -6   2   4  194.88   23.00
  -6   2   4  213.18   21.50
  -6   2   4  223.38   21.40
  -6   2   4  205.18   21.50
  -6   2   4  217.98   22.10
   6  -2  -4  166.48   21.60
   6  -2  -4  175.58   22.10
   6  -2  -4  207.08   22.30
   6  -2  -4  212.18   21.30
   6  -2  -4  170.88   22.80
  -5   2   4  400.96   41.00
  -5   2   4  455.45   40.80
  -5   2   4  409.26   41.60
  -5   2   4  423.36   40.20
  -5   2   4  466.85   42.20
  -5   2   4  463.65   42.60
  -5   2   4  476.65   41.50
   5  -2  -4  468.35   42.00
   5  -2  -4  456.85   42.20
   5  -2  -4  497.25   41.20
   5  -2  -4  491.15   42.00
   5  -2  -4  435.76   41.10
   5  -2  -4  431.76   42.40
  -4   2   4   64.19   10.20
  -4   2   4   66.99   11.40
  -4   2   4   47.70    8.70
  -4   2   4   69.29   11.10
  -4   2   4   78.49   10.50
  -4   2   4   61.79   10.70
  -4   2   4   63.79   10.10
   4  -2  -4   79.99   11.20
   4  -2  -4   60.79    9.20
   4  -2  -4   83.39   11.70
   4  -2  -4   76.89   10.70
   4  -2  -4   73.59   11.70
   4  -2  -4   79.79   11.30
  -3   2   4   -1.90    3.50
  -3   2   4    1.00    3.10
  -3   2   4    1.40    3.50
  -3   2   4    2.80    3.20
  -3   2   4    6.80    3.60
  -3   2   4    2.20    4.20
   3  -2  -4    3.60    3.40
   3  -2  -4   10.70    3.90
   3  -2  -4    8.80    4.00
   3  -2  -4    5.60    4.20
   3  -2  -4    6.70    4.40
   3  -2  -4    1.60    3.50
  -2   2   4  978.90   81.19
  -2   2   4  932.21   80.69
  -2   2   4  964.70   81.09
  -2   2   4  962.30   81.19
  -2   2   4  933.31   82.09
  -2   2   4  956.10   81.59
   2  -2  -4  940.81   81.89
   2  -2  -4  957.60   81.59
   2  -2  -4  982.70   81.79
   2  -2  -4  936.11   81.09
   2  -2  -4  935.41   81.19
   2  -2  -4  954.20   80.89
  -1   2   4  364.76   32.70
  -1   2   4  326.77   32.00
  -1   2   4  346.17   31.80
  -1   2   4  363.26   32.20
  -1   2   4  337.47   31.50
  -1   2   4  333.17   31.30
   1  -2  -4  372.26   31.60
   1  -2  -4  362.36   31.70
   1  -2  -4  372.66   32.50
   1  -2  -4  379.26   32.10
   1  -2  -4  360.46   32.70
   1  -2  -4  384.36   32.60
   0   2   4 1199.58  102.69
   0   2   4 1167.58  101.29
   0   2   4 1181.18  102.49
   0   2   4 1207.08  101.39
   0   2   4 1239.58  101.99
   0   2   4 1220.18  101.89
   0  -2  -4 1185.18  101.79
   0  -2  -4 1253.27  101.59
   0  -2  -4 1156.68  101.29
   0  -2  -4 1253.97  102.89
   0  -2  -4 1207.38  102.29
   1   2   4  168.78   14.40
   1   2   4  165.58   14.10
  -1  -2  -4  118.79   12.90
  -1  -2  -4  122.39   13.50
  -1  -2  -4  127.89   13.90
  -1  -2  -4  120.99   14.40
  -1  -2  -4  124.79   13.20
   2   2   4  910.51   78.39
   2   2   4  899.61   76.29
   2   2   4  914.11   77.09
   2   2   4  867.11   76.89
  -2  -2  -4  925.21   78.29
  -2  -2  -4  899.61   76.39
  -2  -2  -4  883.31   77.29
   3   2   4  647.94   62.59
   3   2   4  657.23   61.19
   3   2   4  623.34   61.89
   3   2   4  660.33   63.19
   3   2   4  684.03   61.79
  -3  -2  -4  762.52   62.39
  -3  -2  -4  824.82   62.79
  -3  -2  -4  781.62   63.69
  -3  -2  -4  798.82   61.69
   4   2   4  393.56   36.90
   4   2   4  393.96   38.60
   4   2   4  385.36   37.20
   4   2   4  427.76   37.50
   4   2   4  438.96   36.80
  -4  -2  -4  382.26   35.70
  -4  -2  -4  400.46   36.10
  -4  -2  -4  402.36   37.50
   5   2   4  397.76   35.40
   5   2   4  362.96   37.70
   5   2   4  389.86   36.40
   5   2   4  455.15   35.60
   5   2   4  394.06   36.80
   5   2   4  360.36   36.40
  -5  -2  -4  377.26   32.70
  -5  -2  -4  381.86   34.80
  -5  -2  -4  398.66   36.80
  -5  -2  -4  353.36   36.60
  -5  -2  -4  364.56   35.00
  -5  -2  -4  367.36   35.80
   6   2   4  310.77   34.40
   6   2   4  322.47   34.20
   6   2   4  327.07   32.50
   6   2   4  314.17   35.80
  -6  -2  -4  391.66   34.70
  -6  -2  -4  383.26   32.90
  -6  -2  -4  371.56   32.70
   7   2   4  287.07   32.80
   7   2   4  312.67   30.10
   7   2   4  312.37   27.80
  -7  -2  -4  257.17   29.00
  -7  -2  -4  264.17   27.40
  -7  -2  -4  234.88   26.90
   8   2   4   37.40   12.10
   8   2   4   39.40   13.80
   8   2   4   35.30    8.90
  -8  -2  -4   28.60    8.50
  -8  -2  -4   24.60    9.70
   9   2   4   24.20   14.00
   9   2   4   24.00   13.90
  -9  -2  -4    3.50    9.40
  -9  -2  -4   11.50    7.90
 -10  -2  -4   17.20    9.40
 -10  -2  -4   -1.20   11.70
 -11  -2  -4   21.60   13.30
 -11  -2  -4   24.50   12.70
 -11   2   5  -13.90   11.60
 -11   2   5  -17.40   11.60
 -11   2   5  -19.30   10.80
 -11   2   5  -11.30   14.50
 -10   2   5    4.90   10.40
 -10   2   5    8.40    8.30
 -10   2   5    7.00   12.40
 -10   2   5   -8.90    9.70
  10  -2  -5    1.70   20.30
  -9   2   5    7.30    8.90
  -9   2   5   -1.20   11.00
  -9   2   5   -7.50    7.70
  -9   2   5    6.60    8.80
   9  -2  -5   17.00   11.30
   9  -2  -5   -1.00    9.80
   9  -2  -5   -3.10    8.80
  -8   2   5   14.30    7.80
  -8   2   5    3.10    9.00
  -8   2   5   17.30    9.00
   8  -2  -5   13.30    7.80
   8  -2  -5   12.80    8.30
   8  -2  -5   12.60    9.20
  -7   2   5   42.40    9.80
  -7   2   5   32.50   11.00
  -7   2   5   39.40   10.20
  -7   2   5   44.40    9.90
   7  -2  -5   44.40   16.50
   7  -2  -5   33.30   15.80
   7  -2  -5   24.90    9.30
  -6   2   5  123.59   14.80
  -6   2   5  140.19   18.40
  -6   2   5  120.39   17.50
  -6   2   5  130.29   16.60
   6  -2  -5  133.39   16.50
   6  -2  -5   94.09   16.60
   6  -2  -5   93.49   16.10
   6  -2  -5  130.29   17.90
   6  -2  -5   76.09   15.10
  -5   2   5  111.09   17.50
  -5   2   5   99.69   14.30
  -5   2   5  109.59   14.50
  -5   2   5   96.69   16.30
  -5   2   5  120.09   14.40
   5  -2  -5  144.79   16.30
   5  -2  -5  141.99   15.40
   5  -2  -5  143.59   16.10
   5  -2  -5  136.09   16.80
   5  -2  -5  131.19   17.40
  -4   2   5  348.27   33.40
  -4   2   5  332.17   33.70
  -4   2   5  358.56   33.10
  -4   2   5  376.06   33.40
  -4   2   5  345.77   32.60
  -4   2   5  393.26   35.30
   4  -2  -5  365.66   34.20
   4  -2  -5  367.46   33.30
   4  -2  -5  391.36   34.10
   4  -2  -5  350.16   34.00
   4  -2  -5  334.37   34.50
   4  -2  -5  323.97   32.50
  -3   2   5  113.29   14.60
  -3   2   5   92.89   12.70
  -3   2   5   92.59   12.30
  -3   2   5   85.19   12.00
  -3   2   5   81.09   10.60
  -3   2   5   88.89   12.20
   3  -2  -5   87.89   13.00
   3  -2  -5   98.59   11.80
   3  -2  -5   80.29   12.50
   3  -2  -5   80.69   10.40
   3  -2  -5   87.39   11.80
   3  -2  -5  104.79   14.10
  -2   2   5  461.25   41.10
  -2   2   5  432.46   40.60
  -2   2   5  485.55   42.40
  -2   2   5  458.75   41.50
  -2   2   5  477.65   41.40
  -2   2   5  466.55   40.40
   2  -2  -5  431.86   41.50
   2  -2  -5  483.35   41.10
   2  -2  -5  419.66   41.70
   2  -2  -5  471.35   41.70
   2  -2  -5  454.45   40.90
  -1   2   5  448.96   41.20
  -1   2   5  426.86   41.70
  -1   2   5  456.75   40.80
  -1   2   5  442.76   41.50
  -1   2   5  423.56   42.00
  -1   2   5  459.15   40.90
   1  -2  -5  507.85   41.20
   1  -2  -5  487.75   41.60
   1  -2  -5  484.15   42.00
   1  -2  -5  480.75   42.50
   1  -2  -5  500.95   41.10
   0   2   5 1946.41  165.18
   0   2   5 1991.90  166.88
   0   2   5 2107.89  167.18
   0   2   5 1921.51  165.08
   0   2   5 1996.40  165.88
   0   2   5 2003.90  166.08
   0  -2  -5 1945.61  166.28
   0  -2  -5 2010.10  165.18
   0  -2  -5 1871.61  165.68
   0  -2  -5 2022.90  165.48
   0  -2  -5 1908.31  166.98
   1   2   5  291.67   23.00
   1   2   5  253.87   21.60
   1   2   5  268.27   22.70
   1   2   5  282.17   24.30
  -1  -2  -5  198.58   22.00
  -1  -2  -5  193.18   20.90
  -1  -2  -5  213.38   21.50
  -1  -2  -5  213.08   22.60
  -1  -2  -5  198.98   23.20
   2   2   5  234.18   25.10
   2   2   5  259.97   24.00
   2   2   5  271.97   23.10
  -2  -2  -5  267.57   22.80
  -2  -2  -5  228.68   25.40
  -2  -2  -5  226.58   23.90
  -2  -2  -5  219.88   24.10
   3   2   5  405.96   39.70
   3   2   5  418.76   39.90
   3   2   5  408.46   41.40
  -3  -2  -5  458.25   40.40
  -3  -2  -5  475.55   40.40
  -3  -2  -5  478.55   39.40
  -3  -2  -5  412.56   41.20
   4   2   5  181.58   17.00
   4   2   5  149.19   16.60
   4   2   5  171.98   19.50
   4   2   5  139.29   16.20
   4   2   5  128.49   15.20
  -4  -2  -5  113.59   16.00
  -4  -2  -5  124.99   14.90
  -4  -2  -5  147.99   18.00
  -4  -2  -5  141.69   14.40
  -4  -2  -5  129.79   16.40
   5   2   5   70.09   11.30
   5   2   5   72.99   13.90
   5   2   5   69.79   12.30
  -5  -2  -5   69.69   10.20
  -5  -2  -5  101.99   13.70
  -5  -2  -5   51.49   11.10
  -5  -2  -5   84.89   11.80
   6   2   5  467.85   43.70
   6   2   5  474.35   46.10
   6   2   5  421.86   44.80
   6   2   5  472.65   42.10
  -6  -2  -5  438.96   40.90
  -6  -2  -5  462.75   38.50
  -6  -2  -5  453.45   43.20
  -6  -2  -5  426.26   41.40
   7   2   5   26.40   10.80
   7   2   5   40.80    9.10
   7   2   5   45.40   11.10
  -7  -2  -5   23.30    9.90
  -7  -2  -5   29.60    8.00
  -7  -2  -5   30.40    8.80
   8   2   5   43.60   14.90
   8   2   5   67.09   14.10
  -8  -2  -5   40.00   12.60
  -8  -2  -5   48.30   10.90
   9   2   5   63.99   16.00
   9   2   5   55.79   17.50
  -9  -2  -5   67.49   13.20
  -9  -2  -5   77.69   17.10
  10   2   5    6.80   14.20
  10   2   5   -4.00   13.10
 -10  -2  -5    0.70   11.80
 -10  -2  -5    1.90    9.30
 -10   2   6   13.10   12.30
 -10   2   6    3.30   11.30
 -10   2   6   -9.30    9.70
 -10   2   6   -8.70   12.30
  10  -2  -6    0.70   10.20
  10  -2  -6   -8.90   12.00
  10  -2  -6  -16.60   11.50
  -9   2   6    3.50   11.40
  -9   2   6   14.50    8.60
  -9   2   6   10.10    9.60
  -9   2   6    2.10   10.00
   9  -2  -6    6.60   10.00
   9  -2  -6    9.60   11.50
   9  -2  -6   20.70   11.60
  -8   2   6   66.59   25.50
  -8   2   6   17.50    9.70
  -8   2   6   22.60    9.00
   8  -2  -6   10.90    9.00
   8  -2  -6   29.80   11.10
   8  -2  -6    5.50    9.40
  -7   2   6   53.99   11.90
  -7   2   6   89.69   16.00
  -7   2   6   67.19   11.90
   7  -2  -6   56.39   13.30
   7  -2  -6   59.99   13.00
   7  -2  -6   41.00   10.80
  -6   2   6  153.98   21.70
  -6   2   6  119.29   18.00
  -6   2   6  172.48   18.50
  -6   2   6  140.79   20.30
   6  -2  -6  146.99   18.10
   6  -2  -6  135.09   19.50
   6  -2  -6  151.68   19.30
  -5   2   6   22.80    8.80
  -5   2   6   13.80    6.40
  -5   2   6    9.40    6.90
  -5   2   6   11.40    6.50
   5  -2  -6   14.10    8.30
   5  -2  -6   19.90    7.40
   5  -2  -6   33.80   10.00
   5  -2  -6   11.00    5.50
   5  -2  -6   25.00    8.00
  -4   2   6   34.50    7.80
  -4   2   6   19.10    6.40
  -4   2   6   15.40    6.50
  -4   2   6   24.00    6.50
  -4   2   6   24.70    8.50
  -4   2   6   23.40    8.50
   4  -2  -6   10.50    5.80
   4  -2  -6   26.30    6.70
   4  -2  -6   16.90    7.60
   4  -2  -6   22.30    7.50
   4  -2  -6   14.70    7.10
  -3   2   6   73.59   11.90
  -3   2   6   60.29    9.70
  -3   2   6   68.19    9.30
  -3   2   6   63.59   10.20
  -3   2   6   53.79    9.20
  -3   2   6   39.20    8.30
   3  -2  -6   28.30    6.90
   3  -2  -6   40.10    8.70
   3  -2  -6   41.20   10.30
   3  -2  -6   34.30    8.30
   3  -2  -6   35.80    8.00
   3  -2  -6   22.30    7.60
  -2   2   6  307.77   30.20
  -2   2   6  325.87   29.30
  -2   2   6  343.97   30.50
  -2   2   6  330.87   31.20
  -2   2   6  334.97   29.80
  -2   2   6  227.78   30.10
   2  -2  -6  295.17   30.70
   2  -2  -6  288.87   29.20
   2  -2  -6  347.57   31.00
   2  -2  -6  319.27   31.00
   2  -2  -6  303.87   29.20
   2  -2  -6  335.87   30.00
  -1   2   6  851.11   64.19
  -1   2   6  733.33   63.99
  -1   2   6  756.12   63.09
  -1   2   6  787.82   65.19
  -1   2   6  774.22   64.79
  -1   2   6  770.72   63.09
   1  -2  -6  606.54   64.39
   1  -2  -6  687.83   63.09
   1  -2  -6  706.73   62.99
   1  -2  -6  728.23   64.29
   1  -2  -6  631.54   63.29
   0   2   6  558.44   47.20
   0   2   6  537.85   44.80
   0   2   6  564.04   45.90
   0   2   6  528.95   44.60
   0   2   6  501.15   45.70
   0   2   6  578.64   47.50
   0  -2  -6  424.86   44.30
   0  -2  -6  426.96   46.30
   0  -2  -6  494.35   45.00
   1   2   6  181.68   19.60
   1   2   6  206.88   19.30
   1   2   6  210.58   20.10
   1   2   6  187.38   20.70
  -1  -2  -6  206.48   21.70
  -1  -2  -6  173.98   19.30
  -1  -2  -6  173.68   18.10
  -1  -2  -6  189.48   19.00
   2   2   6  434.76   38.80
   2   2   6  419.26   37.20
   2   2   6  383.56   36.70
   2   2   6  413.56   35.90
  -2  -2  -6  422.86   37.70
  -2  -2  -6  375.96   38.70
  -2  -2  -6  341.57   38.50
  -2  -2  -6  392.26   36.10
  -2  -2  -6  390.16   35.20
   3   2   6  230.98   22.30
   3   2   6  209.48   20.80
   3   2   6  243.88   24.70
   3   2   6  211.38   22.10
  -3  -2  -6  182.18   21.90
  -3  -2  -6  175.48   23.00
  -3  -2  -6  207.08   22.20
  -3  -2  -6  202.28   20.80
  -3  -2  -6  215.68   20.10
   4   2   6   28.00    8.00
   4   2   6   49.50   12.00
   4   2   6   27.20    7.20
   4   2   6   35.80    9.10
  -4  -2  -6   28.80    7.40
  -4  -2  -6   32.00    8.80
  -4  -2  -6   34.10    9.10
   5   2   6  159.18   21.70
   5   2   6  212.58   24.80
   5   2   6  187.78   21.80
   5   2   6  214.58   22.70
  -5  -2  -6  229.68   23.80
  -5  -2  -6  188.98   19.60
  -5  -2  -6  201.38   20.90
   6   2   6    3.10    7.90
   6   2   6   -6.30    8.70
   6   2   6   -2.30    6.70
  -6  -2  -6   19.70    5.60
  -6  -2  -6    8.80    7.20
  -6  -2  -6    4.80    3.30
  -6  -2  -6   11.70    6.70
   7   2   6   50.69   14.70
   7   2   6   52.79   12.80
  -7  -2  -6   32.30   10.90
  -7  -2  -6   40.20   11.70
  -7  -2  -6   28.30    8.30
   8   2   6   28.20   14.00
   8   2   6    9.70   11.10
  -8  -2  -6   16.70    8.90
  -8  -2  -6   13.00   17.20
   9   2   6   10.90   13.80
   9   2   6  -15.40   12.30
  -9  -2  -6   -4.40   10.40
  -9  -2  -6    8.30    8.80
  10   2   6   31.00   18.30
  10   2   6  -17.80   13.60
 -10  -2  -6    5.50   11.80
 -10  -2  -6   17.00   11.00
 -10   2   7  -10.00   19.70
 -10   2   7   -5.00   10.10
 -10   2   7    9.80   12.60
 -10   2   7   19.60   16.20
  10  -2  -7  -15.00   12.30
  10  -2  -7   -1.00   12.10
  10  -2  -7    1.20   11.20
  -9   2   7    5.70   10.30
  -9   2   7    6.50   10.60
  -9   2   7    2.10   13.00
  -9   2   7    4.60   10.60
   9  -2  -7    3.70   16.90
   9  -2  -7    2.40    9.80
   9  -2  -7   19.70   13.90
  -8   2   7   11.10    8.90
  -8   2   7   -4.90   11.30
  -8   2   7   -0.60    9.30
  -8   2   7  -13.70    7.70
   8  -2  -7   17.20    9.20
   8  -2  -7    3.90    8.30
   8  -2  -7    4.90   10.60
  -7   2   7    1.20    7.40
  -7   2   7    5.80    7.60
  -7   2   7    2.90   13.10
  -7   2   7   -5.80    7.70
   7  -2  -7   -0.50    8.80
   7  -2  -7    5.70    7.10
   7  -2  -7    2.80    7.70
  -6   2   7   64.89   12.50
  -6   2   7   77.49   15.70
  -6   2   7   93.49   16.70
  -6   2   7   77.49   14.70
   6  -2  -7   95.89   15.60
   6  -2  -7   74.39   13.10
   6  -2  -7  101.99   19.30
  -5   2   7  153.58   21.40
  -5   2   7  134.19   16.80
  -5   2   7  120.49   17.20
   5  -2  -7  142.39   20.60
   5  -2  -7  142.09   19.10
   5  -2  -7   98.09   15.70
   5  -2  -7  137.19   19.20
  -4   2   7   33.90    9.80
  -4   2   7    4.50    5.60
  -4   2   7    6.60    6.40
   4  -2  -7   25.80    8.50
   4  -2  -7   32.80    8.10
   4  -2  -7   18.40    9.00
   4  -2  -7   31.20    9.10
  -3   2   7  130.79   15.60
  -3   2   7  137.09   16.20
  -3   2   7  153.38   17.80
  -3   2   7  131.49   16.10
   3  -2  -7  127.59   16.60
   3  -2  -7  100.99   16.90
   3  -2  -7  123.19   15.00
   3  -2  -7  103.09   17.30
   3  -2  -7  105.59   16.60
  -2   2   7   25.30    7.70
  -2   2   7   26.00    6.80
  -2   2   7   23.40    8.30
  -2   2   7   15.20    6.50
  -2   2   7   19.40    8.40
  -2   2   7   20.10    7.30
   2  -2  -7   39.20    8.90
   2  -2  -7   26.00    8.60
   2  -2  -7   25.80    8.40
   2  -2  -7   29.30    6.70
   2  -2  -7   30.60    7.10
  -1   2   7  147.19   17.60
  -1   2   7  122.09   15.60
  -1   2   7  142.99   14.40
  -1   2   7  121.59   16.50
  -1   2   7  109.19   12.50
  -1   2   7  104.69   12.60
   1  -2  -7   89.49   13.40
   1  -2  -7   93.49   13.00
   1  -2  -7   73.59   13.50
   1  -2  -7   88.49   15.40
   1  -2  -7   73.39   11.90
   0   2   7  108.79   15.10
   0   2   7   99.99   15.50
   0   2   7  106.79   17.00
   0   2   7  120.59   17.30
   0   2   7   90.89   12.90
   0   2   7  118.79   12.70
   0  -2  -7  118.59   13.50
   0  -2  -7  103.59   16.10
   0  -2  -7   94.49   12.40
   0  -2  -7  122.69   14.50
   0  -2  -7  124.79   15.10
   1   2   7   10.20    7.00
   1   2   7   19.20    7.10
   1   2   7   24.90    9.10
   1   2   7   23.60    7.30
   1   2   7   20.40    5.60
  -1  -2  -7    9.10    4.10
  -1  -2  -7   21.70    8.00
  -1  -2  -7   15.80    5.60
  -1  -2  -7    3.10    5.70
  -1  -2  -7    3.70    6.00
   2   2   7  548.05   53.99
   2   2   7  558.24   54.09
   2   2   7  554.54   55.69
  -2  -2  -7  598.74   57.69
  -2  -2  -7  622.54   52.39
  -2  -2  -7  610.44   54.59
  -2  -2  -7  659.83   53.79
  -2  -2  -7  661.43   55.59
   3   2   7  155.48   18.20
   3   2   7  157.38   20.70
   3   2   7  116.89   16.30
  -3  -2  -7  118.39   16.00
  -3  -2  -7  117.69   13.70
  -3  -2  -7  115.79   17.20
   4   2   7   94.99   15.30
   4   2   7   75.79   13.80
   4   2   7   86.69   16.30
  -4  -2  -7  113.49   12.30
  -4  -2  -7  124.39   15.40
  -4  -2  -7  107.29   16.50
   5   2   7  143.49   23.40
   5   2   7  164.68   22.20
  -5  -2  -7  160.48   21.90
  -5  -2  -7  150.88   18.10
  -5  -2  -7  171.38   17.50
  -5  -2  -7  156.98   16.90
   6   2   7    4.20    7.40
   6   2   7    1.80    9.80
  -6  -2  -7    3.50    5.20
  -6  -2  -7    3.90    8.00
  -6  -2  -7    2.40    6.30
   7   2   7   84.19   16.40
   7   2   7   72.59   19.10
  -7  -2  -7   92.19   13.60
  -7  -2  -7   52.49   14.50
  -7  -2  -7   60.79   11.90
  -7  -2  -7   65.59    8.70
   8   2   7   47.70   13.40
   8   2   7   64.29   18.40
  -8  -2  -7   54.09   14.80
  -8  -2  -7   43.90   10.80
  -8  -2  -7   38.70   10.80
   9   2   7   18.70   15.40
   9   2   7    1.60   13.30
  -9  -2  -7  -21.10   11.30
  -9  -2  -7   33.90   10.60
  -9   2   8   -3.20   10.70
  -9   2   8   -2.70   10.50
  -9   2   8    1.00   10.00
  -9   2   8   -2.10   13.90
   9  -2  -8    8.60   12.70
   9  -2  -8   -7.40   11.40
   9  -2  -8   10.80   11.10
  -8   2   8   16.30   12.50
  -8   2   8    7.70    9.10
  -8   2   8   -3.50   11.20
  -8   2   8   13.30    9.50
   8  -2  -8    8.20    9.70
   8  -2  -8   30.10   13.10
   8  -2  -8    0.30    9.80
  -7   2   8   24.30   11.80
  -7   2   8    8.00    8.90
  -7   2   8    6.70    9.30
  -7   2   8   34.70   12.10
   7  -2  -8   22.40    9.10
   7  -2  -8    9.80    9.90
   7  -2  -8   11.50   10.60
  -6   2   8   13.40    7.80
  -6   2   8    1.50    8.50
  -6   2   8    2.20    7.70
   6  -2  -8    2.40    8.10
   6  -2  -8    2.70    8.70
   6  -2  -8   12.90    9.50
  -5   2   8   30.60   10.50
  -5   2   8   31.60   11.30
   5  -2  -8   36.10    9.40
   5  -2  -8   50.49   11.80
  -4   2   8  197.08   21.60
  -4   2   8  198.08   24.00
  -4   2   8  203.78   21.60
   4  -2  -8  150.88   23.40
   4  -2  -8  162.58   23.20
   4  -2  -8  163.68   20.60
   4  -2  -8  172.18   21.10
  -3   2   8   32.60    8.70
  -3   2   8   31.40   10.50
  -3   2   8   26.60    9.00
   3  -2  -8   20.00    9.60
   3  -2  -8   31.60    7.00
   3  -2  -8   23.20    9.10
   3  -2  -8   35.90    9.00
  -2   2   8   74.99   14.90
  -2   2   8   71.79   12.80
  -2   2   8   86.09   14.50
  -2   2   8   79.89   13.80
   2  -2  -8  116.19   14.50
   2  -2  -8   87.89   12.70
   2  -2  -8   89.49   14.40
  -1   2   8   92.39   15.10
  -1   2   8  123.39   16.50
  -1   2   8  126.79   18.00
  -1   2   8  120.09   17.90
   1  -2  -8   77.49   13.20
   1  -2  -8  122.89   17.50
   1  -2  -8   97.29   13.70
   0   2   8   32.10    6.90
   0   2   8   28.80   10.10
   0   2   8   21.50    7.90
   0   2   8   44.90   11.00
   0  -2  -8   34.70    7.10
   0  -2  -8   25.00    8.90
   0  -2  -8   22.00    6.90
   1   2   8  363.96   40.70
   1   2   8  420.46   41.20
   1   2   8  454.05   43.40
   1   2   8  465.05   44.30
  -1  -2  -8  448.46   39.30
  -1  -2  -8  459.15   40.60
  -1  -2  -8  456.55   42.30
   2   2   8  122.69   19.10
   2   2   8  122.19   18.20
   2   2   8  105.89   16.40
  -2  -2  -8  143.99   16.00
  -2  -2  -8  143.99   19.30
  -2  -2  -8  133.59   14.20
   3   2   8   16.10    8.00
   3   2   8   26.60   10.90
  -3  -2  -8   19.40    5.70
  -3  -2  -8   29.20    8.40
  -3  -2  -8   33.40   10.00
   4   2   8  176.38   23.00
   4   2   8  198.48   20.20
  -4  -2  -8  125.79   19.60
  -4  -2  -8  109.59   14.40
  -4  -2  -8  125.09   17.10
   5   2   8  114.19   20.10
   5   2   8   75.89   15.10
  -5  -2  -8   88.79   15.10
  -5  -2  -8   92.09   16.30
  -5  -2  -8  109.29   12.90
  -5  -2  -8  100.79   12.70
   6   2   8   14.70   10.90
   6   2   8   17.80   10.50
  -6  -2  -8   36.80    9.60
  -6  -2  -8   35.50   12.50
  -6  -2  -8   33.30    7.40
   7   2   8   24.20   14.30
   7   2   8   25.90   11.30
  -7  -2  -8   32.90    9.70
  -7  -2  -8   16.00   11.60
  -7  -2  -8   33.70    8.60
  -7  -2  -8   35.30    6.80
  -8  -2  -8   14.50    9.80
  -8  -2  -8   14.60   12.60
   9   2   8   27.50   18.30
   9   2   8   -2.20   14.00
  -9  -2  -8   11.20   14.00
  -9  -2  -8   10.30   10.90
  -9   2   9  -15.20   18.40
  -9   2   9    9.30   14.90
  -9   2   9   -2.20   11.80
  -9   2   9    4.20   11.50
   9  -2  -9    4.50   14.90
  -8   2   9   12.00   13.00
  -8   2   9    1.30    9.60
  -8   2   9   -4.30   10.80
   8  -2  -9   -7.80   11.20
   8  -2  -9   -5.10   10.20
   8  -2  -9    6.80   16.60
  -7   2   9   -2.30   10.80
  -7   2   9   -5.50    9.10
  -7   2   9   16.70   11.60
  -7   2   9   17.60    9.20
   7  -2  -9   15.40   10.90
   7  -2  -9   10.60   10.40
   7  -2  -9   -2.00   10.50
  -6   2   9   17.00    9.10
  -6   2   9   15.10    9.80
  -6   2   9   16.30   11.70
   6  -2  -9    9.40    8.60
   6  -2  -9   23.60   10.40
   6  -2  -9   11.90   10.50
  -5   2   9   30.50   10.10
  -5   2   9   29.60   10.80
  -5   2   9   19.00   10.90
   5  -2  -9   27.90   10.70
   5  -2  -9   22.60    9.30
   5  -2  -9   20.70    9.80
  -4   2   9  -10.70    8.10
  -4   2   9    8.80    8.20
  -4   2   9    6.00    7.60
   4  -2  -9   14.20   11.20
   4  -2  -9    9.10    7.80
   4  -2  -9   11.70    7.70
  -3   2   9   50.39   11.70
  -3   2   9   44.60   12.40
   3  -2  -9   40.00   11.10
   3  -2  -9   52.59   11.00
  -2   2   9   96.79   17.30
  -2   2   9  105.59   16.70
  -2   2   9  119.69   19.60
   2  -2  -9  162.98   17.60
   2  -2  -9  112.79   18.20
   2  -2  -9  134.29   16.20
  -1   2   9   56.99   13.30
  -1   2   9   60.49   10.30
  -1   2   9   58.19   12.90
  -1   2   9   36.70   10.90
   1  -2  -9   55.39   10.30
   1  -2  -9   31.60   10.60
   1  -2  -9   45.70    9.90
   0   2   9   20.10   10.00
   0   2   9   17.40    6.90
   0   2   9   16.80    8.70
   0   2   9   26.40    9.50
   0  -2  -9   12.30    7.30
   0  -2  -9    3.30    5.10
   0  -2  -9   11.50    7.70
   1   2   9  329.17   37.00
   1   2   9  343.17   38.50
   1   2   9  343.77   35.70
  -1  -2  -9  405.96   38.00
  -1  -2  -9  362.76   33.60
  -1  -2  -9  380.66   35.30
   2   2   9  155.58   24.60
   2   2   9  195.08   23.80
   2   2   9  178.18   21.20
  -2  -2  -9  152.08   22.00
  -2  -2  -9  168.08   19.90
  -2  -2  -9  172.38   18.20
   3   2   9  115.09   17.40
   3   2   9  105.59   18.00
  -3  -2  -9   87.39   13.50
  -3  -2  -9   68.39   10.60
  -3  -2  -9   76.59   15.30
   4   2   9  147.69   23.70
   4   2   9  133.99   19.80
  -4  -2  -9  135.79   15.40
  -4  -2  -9  151.58   18.30
  -4  -2  -9  134.99   20.90
   5   2   9    4.30   10.60
   5   2   9   19.00   10.70
  -5  -2  -9    9.00    5.70
  -5  -2  -9   14.60    7.80
  -5  -2  -9   10.70    6.20
  -5  -2  -9   -0.10    8.80
   6   2   9   27.00   14.20
   6   2   9   17.50   11.60
  -6  -2  -9   35.60   12.20
  -6  -2  -9   16.80    6.80
  -6  -2  -9   23.50    9.40
   7   2   9   35.40   14.10
   7   2   9   40.20   17.30
  -7  -2  -9   56.89   15.70
  -7  -2  -9   33.30   10.60
  -7  -2  -9   36.30    8.80
   8   2   9   12.00   14.90
   8   2   9   -1.40   12.20
  -8  -2  -9    5.10    9.60
  -8  -2  -9    2.80    8.20
  -8  -2  -9   -9.20   11.40
  -8   2  10   10.60   11.60
  -8   2  10   -3.80   11.50
  -8   2  10  -17.80   12.80
  -8   2  10   -6.40   16.50
   8  -2 -10    2.20   13.20
   8  -2 -10   -9.20   11.60
   8  -2 -10   -3.40   12.70
  -7   2  10    7.70   11.70
  -7   2  10   19.30   14.00
  -7   2  10   -4.00   10.80
  -7   2  10   18.20   13.10
   7  -2 -10   24.60   15.00
   7  -2 -10   17.40   13.00
   7  -2 -10   23.40   11.40
  -6   2  10   32.20   13.90
  -6   2  10   19.50   11.70
  -6   2  10   25.20   11.40
   6  -2 -10   24.40   10.60
   6  -2 -10   34.10   12.90
   6  -2 -10   24.40   11.30
  -5   2  10   32.20   14.50
  -5   2  10   25.20   10.90
  -5   2  10   42.40   11.90
   5  -2 -10   42.90   10.20
   5  -2 -10   31.30   13.20
   5  -2 -10   28.40   11.70
  -4   2  10    7.20   11.40
  -4   2  10   -5.70    7.90
  -4   2  10   16.20   10.10
   4  -2 -10   -1.30    8.30
   4  -2 -10   -2.30    7.60
   4  -2 -10   -1.80    7.70
  -3   2  10    7.90    8.60
  -3   2  10    1.50    8.30
  -3   2  10    4.80    9.90
   3  -2 -10    6.70    7.40
   3  -2 -10   -2.30    6.80
   3  -2 -10   -3.70    7.90
  -2   2  10   19.70    9.60
  -2   2  10   17.60   10.00
  -2   2  10   22.20   10.20
   2  -2 -10   10.50    8.10
   2  -2 -10   29.00    8.80
  -1   2  10   13.90    8.40
  -1   2  10   12.70    9.50
  -1   2  10    4.30   10.10
   1  -2 -10   11.30    7.10
   1  -2 -10    9.00    7.10
   1  -2 -10   13.70    9.20
   0   2  10  121.29   21.50
   0   2  10  171.78   22.20
   0   2  10  171.88   21.40
   0   2  10  119.49   16.50
   0  -2 -10  114.79   16.80
   0  -2 -10  154.88   19.90
   0  -2 -10  137.19   21.10
   1   2  10   32.80   12.30
   1   2  10   24.20   11.70
   1   2  10   28.90    9.90
  -1  -2 -10   23.10    9.50
  -1  -2 -10   10.30    6.30
  -1  -2 -10   26.90    8.30
   2   2  10   40.80   13.30
   2   2  10   42.70   14.20
   2   2  10   56.19   12.90
  -2  -2 -10   37.60   11.80
  -2  -2 -10   40.90   10.90
  -2  -2 -10   49.10    8.70
   3   2  10   89.99   15.90
   3   2  10   59.79   16.00
  -3  -2 -10   61.29   12.60
  -3  -2 -10   70.49   14.80
   4   2  10   58.99   14.10
   4   2  10   35.10   14.70
  -4  -2 -10   42.10    7.80
  -4  -2 -10   32.40    9.80
  -4  -2 -10   30.20   13.00
   5   2  10   11.00   13.20
   5   2  10    4.40   10.20
  -5  -2 -10   10.70    5.90
  -5  -2 -10   24.00    9.30
  -5  -2 -10   19.40    7.10
  -5  -2 -10   26.80   13.40
   6   2  10   -3.70   14.00
   6   2  10   32.90   12.70
  -6  -2 -10   28.40   10.80
  -6  -2 -10   26.30   12.80
  -6  -2 -10   25.50    7.40
   7   2  10  -12.60   12.90
   7   2  10   33.60   15.00
  -7  -2 -10    2.70   12.50
  -7  -2 -10    8.90   10.50
  -7  -2 -10    1.00    8.10
  -7   2  11    3.30   12.00
  -7   2  11   45.20   18.10
  -7   2  11   -4.20   12.30
  -7   2  11    9.70   13.80
   7  -2 -11   21.20   11.60
   7  -2 -11   -2.10   11.70
   7  -2 -11   -5.70   14.40
  -6   2  11   -7.80   13.00
  -6   2  11   -6.00   10.60
  -6   2  11   -2.10   13.90
   6  -2 -11   11.90   11.30
   6  -2 -11   -7.90   12.40
   6  -2 -11   -3.50    9.90
  -5   2  11    5.60   10.10
  -5   2  11    3.30   13.90
  -5   2  11   -7.00    9.90
   5  -2 -11    2.30    8.00
   5  -2 -11   -0.10   10.80
   5  -2 -11    3.70   10.50
  -4   2  11   52.69   13.90
  -4   2  11   24.90   13.10
   4  -2 -11   11.00   11.70
   4  -2 -11   31.40   11.50
   4  -2 -11   21.30   10.00
  -3   2  11   53.59   15.20
  -3   2  11   71.69   15.00
  -3   2  11   66.09   15.80
   3  -2 -11   43.70   12.00
   3  -2 -11   75.19   15.30
   3  -2 -11   61.59   13.60
  -2   2  11    0.40   10.30
  -2   2  11    1.50    9.30
  -2   2  11   -2.70    8.60
   2  -2 -11   22.40   10.70
   2  -2 -11    4.00    7.50
   2  -2 -11   21.20    9.60
  -1   2  11   18.90   11.30
  -1   2  11   51.79   12.60
  -1   2  11   34.30   13.20
   1  -2 -11   27.90    9.30
   1  -2 -11   11.50   10.90
   1  -2 -11   28.50    9.30
   0   2  11   25.80   13.50
   0   2  11   11.50    8.70
   0   2  11   26.00   12.90
   0  -2 -11   65.79   14.00
   0  -2 -11   51.99   10.20
   0  -2 -11   42.60   11.70
   1   2  11    9.00   11.30
   1   2  11    4.10   11.60
  -1  -2 -11   15.70    7.00
  -1  -2 -11   14.10    8.90
  -1  -2 -11   25.80   11.50
   2   2  11   40.20   15.50
   2   2  11   41.80   10.50
   2   2  11   23.00   12.10
  -2  -2 -11   18.60    7.60
  -2  -2 -11   31.20   10.20
  -2  -2 -11    4.40   10.30
   3   2  11   85.89   18.00
   3   2  11   71.19   17.10
   3   2  11   74.29   20.40
  -3  -2 -11   79.69   15.40
  -3  -2 -11  116.59   19.40
  -3  -2 -11   92.99   12.20
   4   2  11    9.50   10.60
   4   2  11   22.80   12.80
  -4  -2 -11   -1.80    8.60
  -4  -2 -11    7.30   10.20
  -5  -2 -11   27.40   12.00
  -5  -2 -11   34.80   14.50
  -5  -2 -11   48.30    8.40
   6   2  11   24.30   14.50
   6   2  11   35.50   17.70
  -6  -2 -11   -2.40   10.40
  -6  -2 -11    4.20   13.90
  -6   2  12  -18.50   14.90
  -6   2  12  -17.90   12.30
  -6   2  12    6.80   13.20
   6  -2 -12   12.30   14.30
   6  -2 -12    8.70   14.00
  -5   2  12    2.40   15.20
  -5   2  12   15.10   13.30
  -5   2  12    6.80   13.10
   5  -2 -12    2.80   15.30
   5  -2 -12   -5.10   10.70
   5  -2 -12   13.00   12.60
  -4   2  12    9.00   12.50
  -4   2  12    0.80   11.70
   4  -2 -12   15.50   11.80
   4  -2 -12   17.10   10.90
  -3   2  12   12.40   11.80
  -3   2  12   13.30   13.30
  -3   2  12    0.40   12.10
   3  -2 -12    1.70   10.30
   3  -2 -12    1.10   10.90
   3  -2 -12    7.10    9.40
  -2   2  12    2.20   11.80
  -2   2  12   18.50   12.40
  -2   2  12   12.10   11.40
   2  -2 -12    4.50    9.80
   2  -2 -12   20.90    9.50
   2  -2 -12    6.10   11.40
  -1   2  12   -0.70   11.70
  -1   2  12   24.30   12.20
  -1   2  12  -11.60   11.30
   1  -2 -12   -8.30    7.30
   1  -2 -12    8.00    8.80
   1  -2 -12    2.80   11.70
   0   2  12   36.30   15.10
   0   2  12   -8.30   10.80
   0   2  12   29.30   14.00
   0  -2 -12   28.00    9.20
   0  -2 -12   33.10   12.30
   0  -2 -12   18.00    9.80
   1   2  12   -6.20    8.80
   1   2  12   -6.20   14.00
   1   2  12   13.70   12.00
  -1  -2 -12   11.10    7.60
  -1  -2 -12   -7.50    8.30
  -1  -2 -12   13.80   11.50
   2   2  12   44.80   15.70
   2   2  12   55.99   17.10
   2   2  12   49.99   14.30
  -2  -2 -12   30.30   11.70
  -2  -2 -12   23.60    8.00
  -2  -2 -12   14.20   13.20
   3   2  12    0.10   15.80
  -3  -2 -12    2.30    7.00
  -3  -2 -12   23.60   10.30
  -3  -2 -12   10.20   13.50
   4   2  12    3.40   16.70
   4   2  12   23.50   15.70
   4   2  12    9.80   12.10
  -4  -2 -12   -5.20    9.50
  -4  -2 -12  -14.40   11.60
   5   2  12   73.99   21.70
   5   2  12   85.89   19.70
  -5  -2 -12   53.99   17.70
  -4   2  13    6.00   17.00
  -4   2  13   12.30   14.50
  -4   2  13    3.20   19.60
   4  -2 -13    4.50   12.30
   4  -2 -13   -2.60   14.40
   4  -2 -13   31.60   13.50
  -3   2  13    4.70   14.40
  -3   2  13   -1.60   13.30
  -3   2  13   16.90   14.50
   3  -2 -13   18.60   11.20
   3  -2 -13   17.20   12.00
  -2   2  13   15.70   12.70
  -2   2  13    6.10   14.00
  -2   2  13   -8.90   13.70
   2  -2 -13    4.70    9.80
   2  -2 -13    2.40   11.00
   2  -2 -13  -26.90   12.10
  -1   2  13   20.70   15.10
  -1   2  13   -3.80   13.90
  -1   2  13    5.70   12.70
   1  -2 -13   11.70    9.80
   1  -2 -13   14.10   13.20
   0   2  13   11.10   15.30
   0   2  13  -19.10   10.50
   0   2  13  -16.00   11.30
   0  -2 -13    6.20   12.60
   0  -2 -13  -16.30   13.70
   0  -2 -13   14.70   10.00
   1   2  13   51.29   16.00
   1   2  13   41.50   16.40
   1   2  13   -2.10   15.90
  -1  -2 -13   11.50   16.00
  -1  -2 -13   18.10   13.50
  -1  -2 -13   19.20    9.20
   2   2  13   22.10   14.80
   2   2  13   10.60   18.50
  -2  -2 -13    7.50   14.50
  -2  -2 -13   -7.10    8.90
   3   2  13   18.90   20.00
   3   2  13    3.00   16.30
  -3  -2 -13    1.50   14.70
  -3  -2 -13    9.50   10.90
  -3   3 -13   19.60   11.20
  -3   3 -13   32.00   15.90
   3  -3  13    4.70   12.60
   3  -3  13   18.30   20.20
  -2   3 -13    6.30   10.30
  -2   3 -13   -3.20   12.80
   2  -3  13    3.10   12.40
   2  -3  13   21.70   17.90
  -1   3 -13    2.90    9.70
  -1   3 -13  -15.30   12.20
   1  -3  13    2.10   12.80
   1  -3  13   -5.40   27.40
   1  -3  13   -5.60   12.40
   0   3 -13   17.30   14.00
   0   3 -13   36.00    9.00
   0   3 -13   28.40   10.80
   0  -3  13   24.80   16.10
   0  -3  13   16.50   14.50
   0  -3  13   18.00   13.40
   1   3 -13    9.50   10.00
   1   3 -13    5.50   12.90
   1   3 -13   11.70    9.40
  -1  -3  13   38.10   13.70
  -1  -3  13   16.10   16.50
  -1  -3  13    8.00   13.80
   2   3 -13   -4.90    9.70
   2   3 -13   -9.10    9.80
   2   3 -13  -11.10   11.70
  -2  -3  13   -0.60   16.30
  -2  -3  13   28.80   13.30
  -2  -3  13   -5.70   13.50
   3   3 -13    6.10   10.90
   3   3 -13   -1.70   10.50
   3   3 -13   31.40   13.70
  -3  -3  13    8.10   13.90
  -3  -3  13    4.40   14.50
   4   3 -13   10.00   14.20
   4   3 -13   -3.50   11.60
   4   3 -13   -8.10   11.80
  -4  -3  13   -4.20   15.20
  -5   3 -12   -7.30   13.50
  -5   3 -12    2.60    9.40
  -5   3 -12    4.80   11.20
   5  -3  12   -0.40   13.00
   5  -3  12    6.50   21.90
   5  -3  12   11.90   14.40
  -4   3 -12   28.60   10.30
  -4   3 -12    7.20   10.60
  -4   3 -12   27.20   14.00
   4  -3  12   -2.80   12.70
   4  -3  12   19.20   19.90
   4  -3  12   34.30   14.20
  -3   3 -12   52.29   12.10
   3  -3  12   50.19   13.80
   3  -3  12   14.80   17.40
   3  -3  12   11.60   19.30
  -2   3 -12   24.50   11.90
  -2   3 -12    8.70    8.70
   2  -3  12    8.80   15.00
   2  -3  12    5.60   10.20
   2  -3  12   13.70   11.20
  -1   3 -12    0.40   10.80
  -1   3 -12   24.90    9.70
  -1   3 -12   25.90    6.50
   1  -3  12   31.30   11.80
   1  -3  12   17.30   15.60
   1  -3  12   12.60   11.60
   0   3 -12   -0.80    7.80
   0   3 -12    6.50    6.30
   0  -3  12    2.90   10.90
   0  -3  12   -0.20   10.80
   0  -3  12  -14.30   11.40
   0  -3  12   21.00   13.70
   1   3 -12    6.10   11.40
   1   3 -12    6.40    8.80
   1   3 -12   10.30    7.90
  -1  -3  12   19.80   12.10
  -1  -3  12   13.00   10.80
  -1  -3  12    8.50   13.90
   2   3 -12   14.00    8.80
   2   3 -12   10.00    9.20
   2   3 -12   18.40   12.20
  -2  -3  12   29.30   15.20
  -2  -3  12   19.00   12.10
  -2  -3  12    6.30   11.60
   3   3 -12   18.40   10.20
   3   3 -12  -10.40   10.80
   3   3 -12   -5.60    9.00
  -3  -3  12   22.20   13.40
  -3  -3  12   29.00   13.70
  -3  -3  12   17.20   12.40
   4   3 -12   34.50   12.10
   4   3 -12   24.60   13.60
   4   3 -12   19.50   10.30
  -4  -3  12   -8.00   12.70
  -4  -3  12   28.10   13.50
  -4  -3  12   -1.30   14.60
   5   3 -12   -2.40   11.50
   5   3 -12   -1.00   11.70
   5   3 -12    7.40   19.90
  -5  -3  12   34.40   14.50
  -5  -3  12   11.20   15.50
  -5  -3  12    0.30   13.60
   6   3 -12   -4.30   11.30
  -6  -3  12   17.10   15.20
  -6   3 -11    0.40    8.10
  -6   3 -11   20.50   13.20
  -6   3 -11   -7.30    9.90
   6  -3  11    6.50   12.40
   6  -3  11   -9.30   11.70
  -5   3 -11    1.50   11.30
  -5   3 -11    7.00    8.40
  -5   3 -11   26.70    9.70
   5  -3  11   21.00   12.40
  -4   3 -11   79.19   13.90
  -4   3 -11   52.69   14.70
   4  -3  11   53.39   14.10
   4  -3  11   52.89   15.30
   4  -3  11   50.09   19.00
  -3   3 -11   10.80    7.60
  -3   3 -11    3.10    8.70
   3  -3  11   -1.20   13.90
   3  -3  11   -1.70    9.20
   3  -3  11    5.90   10.80
  -2   3 -11   29.00   11.50
  -2   3 -11   15.70    8.30
   2  -3  11   36.90   15.60
   2  -3  11   24.90   10.50
   2  -3  11   35.90   11.50
  -1   3 -11   73.29   13.60
  -1   3 -11   87.89   16.80
  -1   3 -11  100.49   11.10
   1  -3  11   57.29   15.10
   1  -3  11   65.89   18.90
   0   3 -11   20.60   10.60
   0  -3  11   16.60    7.10
   0  -3  11   23.00   13.60
   0  -3  11    9.90    9.70
   0  -3  11   14.60    9.80
   1   3 -11    0.50    9.10
   1   3 -11    1.90    6.70
   1   3 -11   -2.00    6.80
  -1  -3  11   -7.50   10.70
  -1  -3  11   14.00    9.80
  -1  -3  11   11.60    9.60
  -1  -3  11    4.90    6.60
   2   3 -11   22.70   10.70
   2   3 -11   57.59   11.10
   2   3 -11   41.00    9.60
  -2  -3  11   14.70   11.80
  -2  -3  11   29.80   10.80
  -2  -3  11   39.20   14.90
   3   3 -11   46.50   11.40
   3   3 -11   37.70   13.20
   3   3 -11   34.10   10.70
  -3  -3  11   27.30   14.10
  -3  -3  11   67.99   15.40
  -3  -3  11   38.80   12.50
   4   3 -11   -2.40    8.30
   4   3 -11   -5.90    8.00
   4   3 -11   21.90   12.10
  -4  -3  11   -7.70   11.00
  -4  -3  11    8.10   10.00
  -4  -3  11   -3.60   11.70
   5   3 -11    9.80    9.50
   5   3 -11   -8.20    9.90
   5   3 -11    6.70   10.20
  -5  -3  11   -3.70   10.50
  -5  -3  11   -7.40   10.10
  -5  -3  11   17.50   12.90
   6   3 -11   10.90   11.70
   6   3 -11    1.60   11.80
   6   3 -11   -7.00    9.00
  -6  -3  11   10.50   14.10
  -6  -3  11   10.50   13.20
  -6  -3  11    3.40   11.50
   7   3 -11   -7.40   10.40
   7   3 -11   16.30   14.20
  -7  -3  11   -1.20   18.60
  -7  -3  11   41.00   16.80
  -7  -3  11   11.60   13.80
  -7   3 -10   11.80   21.40
  -7   3 -10   12.50    9.10
  -7   3 -10   20.90   10.00
   7  -3  10   36.10   15.00
   7  -3  10   20.40   13.20
  -6   3 -10   17.30   10.80
  -6   3 -10   15.00    9.30
   6  -3  10  -11.30   11.00
   6  -3  10   22.60   13.10
  -5   3 -10   35.70   12.80
  -5   3 -10   51.49   10.20
  -5   3 -10   51.39   11.40
   5  -3  10   28.70   13.10
   5  -3  10   32.10   12.10
  -4   3 -10   55.59   10.40
  -4   3 -10   61.99   13.50
   4  -3  10   32.30   11.60
   4  -3  10   43.20   13.10
  -3   3 -10   23.20    7.80
  -3   3 -10   13.80    9.60
   3  -3  10   19.60    9.60
   3  -3  10   19.50    8.90
   3  -3  10   33.30   14.10
  -2   3 -10   56.49   14.50
  -2   3 -10   60.99   11.80
   2  -3  10   79.29   14.30
   2  -3  10  112.39   16.70
   2  -3  10  113.99   17.60
   2  -3  10   96.09   21.70
  -1   3 -10    9.50    8.00
  -1   3 -10   12.20    5.00
  -1   3 -10    3.00    6.00
   1  -3  10    6.20   10.90
   1  -3  10    8.50    8.40
   1  -3  10   -9.40    6.50
   1  -3  10   10.70    9.90
   0   3 -10   17.50    6.30
   0   3 -10   19.30    7.10
   0   3 -10   21.00    8.70
   0  -3  10   23.60    5.70
   0  -3  10   15.20    7.90
   0  -3  10   24.20    9.10
   1   3 -10  193.78   21.60
   1   3 -10  213.78   22.60
   1   3 -10  178.98   24.50
  -1  -3  10  227.28   26.10
  -1  -3  10  228.88   25.00
   2   3 -10   28.70    8.30
   2   3 -10   30.60    9.00
   2   3 -10   46.40   11.20
  -2  -3  10   31.20   15.70
  -2  -3  10   23.60   10.30
  -2  -3  10   36.70    9.10
  -2  -3  10   31.90   11.10
   3   3 -10   57.79   11.80
   3   3 -10   55.59   14.00
   3   3 -10   55.19   11.90
  -3  -3  10   60.29   14.70
  -3  -3  10   74.19   17.30
  -3  -3  10   76.69   14.30
   4   3 -10   28.40   11.90
   4   3 -10   33.70   10.10
   4   3 -10   32.50   10.70
  -4  -3  10   36.00   13.60
  -4  -3  10   63.49   14.20
  -4  -3  10   41.00   12.60
   5   3 -10   38.40   10.90
   5   3 -10   17.80   10.60
   5   3 -10   19.40   11.40
  -5  -3  10   36.40   12.80
  -5  -3  10   13.20    9.80
  -5  -3  10   11.10   12.30
   6   3 -10   -8.10    7.80
   6   3 -10    9.40   10.40
   6   3 -10    1.40   10.30
  -6  -3  10   19.40   12.40
  -6  -3  10   -5.90    9.90
  -6  -3  10   12.10   12.20
   7   3 -10    3.10   10.00
   7   3 -10   11.60   11.00
   7   3 -10    2.30   11.80
  -7  -3  10   14.70   11.60
  -7  -3  10    5.10   21.70
  -7  -3  10   26.10   13.20
   8   3 -10   -1.00   13.10
   8   3 -10    2.40   12.30
   8   3 -10    2.30   12.10
  -8  -3  10   28.20   18.90
  -8  -3  10    2.60   15.40
  -8  -3  10   -9.20   11.70
  -8  -3  10    9.70   13.20
  -8   3  -9    8.30    9.10
  -8   3  -9   18.40   10.00
   8  -3   9   19.60   14.60
   8  -3   9   36.00   14.80
  -7   3  -9  -23.80    9.40
  -7   3  -9    3.80    7.60
  -7   3  -9   -2.60    7.70
   7  -3   9   17.20   13.10
   7  -3   9    5.10   10.80
  -6   3  -9    8.10    7.40
  -6   3  -9   15.50    7.70
  -6   3  -9   10.70   10.10
   6  -3   9   19.60   11.70
   6  -3   9    8.40    9.50
  -5   3  -9  203.68   22.70
  -5   3  -9  179.08   20.90
  -5   3  -9  196.28   25.20
   5  -3   9  183.28   27.40
   5  -3   9  196.98   23.80
   5  -3   9  199.88   24.10
  -4   3  -9   16.80    9.40
  -4   3  -9   14.50    7.40
  -4   3  -9   33.80    8.00
   4  -3   9   56.69   10.70
   4  -3   9   54.29   11.50
   4  -3   9   36.30   11.60
  -3   3  -9   75.49   11.60
  -3   3  -9   70.59   13.80
   3  -3   9   60.99   14.10
   3  -3   9   95.09   14.90
   3  -3   9   75.89   13.20
   3  -3   9   73.39   21.40
  -2   3  -9   73.79   13.50
  -2   3  -9   40.30    4.80
  -2   3  -9   43.70    8.20
  -2   3  -9   44.70   13.80
   2  -3   9   17.50    9.20
   2  -3   9   28.40    9.00
   2  -3   9   16.50    9.90
   2  -3   9   13.00   12.40
  -1   3  -9  122.39   14.60
  -1   3  -9  184.08   26.10
  -1   3  -9  108.89   11.90
  -1   3  -9   98.59   16.50
   1  -3   9   82.99   15.80
   1  -3   9  114.59   16.30
   1  -3   9   99.99   20.60
   1  -3   9  137.09   19.00
   0   3  -9   97.69   16.40
   0   3  -9  114.39   14.80
   0   3  -9  118.79   12.50
   0  -3   9  101.89   19.60
   0  -3   9   96.19   15.30
   0  -3   9   85.79   14.70
   0  -3   9  105.99   16.90
   0  -3   9   94.79   12.00
   1   3  -9  110.09   15.80
   1   3  -9   96.89   13.20
   1   3  -9   85.19   12.40
  -1  -3   9  100.59   18.10
  -1  -3   9   95.89   15.80
  -1  -3   9   90.19   14.90
  -1  -3   9   71.99   13.90
  -1  -3   9   91.19   12.10
   2   3  -9    9.70    7.50
   2   3  -9    5.50    6.20
   2   3  -9    5.70    5.40
  -2  -3   9    7.00    5.80
  -2  -3   9    9.20    7.10
  -2  -3   9   -7.80    7.80
  -2  -3   9   14.40    8.50
  -2  -3   9   -4.90    6.90
   3   3  -9  126.49   16.60
   3   3  -9  131.49   19.00
   3   3  -9   99.89   15.30
  -3  -3   9  124.29   20.70
  -3  -3   9   96.79   17.70
   4   3  -9   14.40   11.80
   4   3  -9   19.60    8.00
   4   3  -9   34.00   10.50
  -4  -3   9   25.60    9.60
  -4  -3   9   14.90    8.70
  -4  -3   9   45.80   13.30
   5   3  -9    4.80    8.00
   5   3  -9    0.60    9.20
   5   3  -9    0.50    7.80
  -5  -3   9   -2.80    8.50
  -5  -3   9   -3.80    7.90
  -5  -3   9  -13.20    7.80
   6   3  -9   29.30   11.30
   6   3  -9   19.70   10.00
   6   3  -9   32.10   11.20
  -6  -3   9   18.90   10.60
  -6  -3   9   16.40    9.40
  -6  -3   9   32.40   12.20
   7   3  -9    5.90   10.30
   7   3  -9   15.60   11.00
   7   3  -9   12.00   10.20
  -7  -3   9   18.10   12.00
  -7  -3   9    8.20   10.80
  -7  -3   9    0.20   11.80
   8   3  -9    6.80   12.10
  -8  -3   9   15.20   11.30
  -8  -3   9   -7.70   12.40
  -8  -3   9  -10.10   11.20
   9   3  -9   15.60   14.00
   9   3  -9    6.20   12.40
  -9  -3   9   -9.30   13.50
  -9  -3   9    4.80   12.80
  -9  -3   9    4.30   15.00
  -9   3  -8    4.70    8.90
  -9   3  -8   14.00   14.10
   9  -3   8   15.00   15.20
   9  -3   8   16.70   16.10
  -8   3  -8   15.20    8.70
  -8   3  -8   10.00    7.10
  -8   3  -8   23.60   12.40
   8  -3   8   16.00   11.30
   8  -3   8    4.40   18.60
  -7   3  -8   13.50    9.90
  -7   3  -8   10.90    6.30
  -7   3  -8    0.30    6.60
   7  -3   8   10.20   11.00
   7  -3   8    3.40    9.50
  -6   3  -8   46.30   10.10
  -6   3  -8   40.00    9.10
  -6   3  -8   28.40   11.70
   6  -3   8   72.29   13.70
   6  -3   8   51.49   14.70
   6  -3   8   80.49   14.40
  -5   3  -8   31.30   10.40
  -5   3  -8   51.09   11.80
  -5   3  -8   49.70   10.00
  -5   3  -8   49.20    9.30
   5  -3   8   41.10   11.50
   5  -3   8   49.50   10.90
   5  -3   8   49.30   13.10
  -4   3  -8   37.70   10.00
  -4   3  -8   28.50   10.00
  -4   3  -8   31.10    7.30
  -4   3  -8   38.60    8.70
   4  -3   8   29.30   10.80
   4  -3   8   36.60   10.00
   4  -3   8   31.70    9.20
  -3   3  -8  301.67   32.00
  -3   3  -8  303.27   30.60
  -3   3  -8  344.17   33.60
   3  -3   8  318.47   32.50
   3  -3   8  371.76   33.00
   3  -3   8  366.16   34.30
  -2   3  -8  159.38   16.10
  -2   3  -8  138.89   17.70
   2  -3   8  153.38   24.80
   2  -3   8  139.09   17.80
   2  -3   8  129.29   18.20
   2  -3   8  150.58   18.70
  -1   3  -8  110.59   10.50
  -1   3  -8   99.09   12.40
  -1   3  -8  132.89   15.40
   1  -3   8  100.99   18.10
   1  -3   8   90.09   13.70
   1  -3   8   73.29   12.90
   1  -3   8   86.89   10.20
   1  -3   8  115.59   16.30
   0   3  -8  344.27   32.40
   0   3  -8  365.26   31.40
   0   3  -8  368.86   34.70
   0   3  -8  356.06   33.10
   0  -3   8  343.57   31.00
   0  -3   8  321.07   33.30
   0  -3   8  340.07   34.60
   0  -3   8  332.27   37.40
   1   3  -8   41.60    8.30
   1   3  -8   35.20    7.40
   1   3  -8   43.50   10.00
   1   3  -8   47.70    8.80
  -1  -3   8   35.60    7.90
  -1  -3   8   34.20    7.20
  -1  -3   8   40.30    9.40
  -1  -3   8   40.30    9.50
  -1  -3   8   27.40   10.20
   2   3  -8   23.30    8.00
   2   3  -8   26.10    7.00
   2   3  -8   13.40    7.30
   2   3  -8   16.10    6.10
  -2  -3   8   27.80   10.30
  -2  -3   8   26.20    8.50
  -2  -3   8   21.60    8.90
  -2  -3   8   17.90    6.10
  -2  -3   8   22.40    7.90
   3   3  -8   76.49   13.20
   3   3  -8   77.39   12.00
   3   3  -8   73.79   12.20
  -3  -3   8   70.29   14.20
  -3  -3   8   65.59   13.20
  -3  -3   8   97.99   14.70
  -3  -3   8   68.79   11.60
  -3  -3   8   96.69   16.20
   4   3  -8   34.20    8.30
   4   3  -8   18.90    7.70
   4   3  -8   18.80    8.30
  -4  -3   8   24.90    9.80
  -4  -3   8   31.00    9.10
  -4  -3   8    7.80    7.00
   5   3  -8   38.00   10.80
   5   3  -8   35.70    9.60
   5   3  -8   34.60    9.10
  -5  -3   8   20.40   10.70
  -5  -3   8   49.40   13.20
  -5  -3   8   28.70    9.10
   6   3  -8    3.90    9.00
   6   3  -8   13.70    8.20
  -6  -3   8   -2.00    9.30
  -6  -3   8   -4.30    7.90
  -6  -3   8   11.40    9.10
   7   3  -8   15.80   10.10
   7   3  -8    8.80    8.00
   7   3  -8   17.10   10.60
  -7  -3   8    8.70   11.00
  -7  -3   8   22.20   10.80
  -7  -3   8   19.00   10.80
  -7  -3   8   15.80   11.40
   8   3  -8   33.60   13.90
   8   3  -8   35.40   14.40
   8   3  -8   32.80   12.40
  -8  -3   8   30.40   12.20
  -8  -3   8   22.40   14.40
  -8  -3   8   29.30   12.50
  -8  -3   8   27.40   13.30
   9   3  -8  -12.30   12.40
   9   3  -8  -11.60   10.20
   9   3  -8    3.60   18.80
  -9  -3   8   14.50   22.10
  -9  -3   8    3.00   13.00
  -9  -3   8    3.40   10.90
  -9  -3   8   22.30   12.60
  -9   3  -7   20.10   13.10
  -9   3  -7   29.70   10.60
   9  -3   7   53.19   18.50
   9  -3   7   26.10   14.30
  -8   3  -7   11.90    5.70
  -8   3  -7    3.80    9.90
  -8   3  -7   24.40    8.20
   8  -3   7    6.30   11.10
   8  -3   7   10.40   13.00
  -7   3  -7   41.00    5.70
  -7   3  -7   45.00    5.50
  -7   3  -7   40.90    8.30
  -7   3  -7   37.30   11.70
  -7   3  -7   50.09    9.60
   7  -3   7   46.80   13.00
   7  -3   7   34.40   12.80
   7  -3   7   42.10   12.80
  -6   3  -7  127.49   15.20
  -6   3  -7  110.29   15.60
  -6   3  -7  134.59   15.80
  -6   3  -7  145.09   19.40
   6  -3   7  124.69   19.90
   6  -3   7  151.48   19.30
   6  -3   7  106.89   18.20
  -5   3  -7   98.29   15.10
  -5   3  -7  110.79   13.40
  -5   3  -7   94.99   13.00
  -5   3  -7   82.69   11.90
   5  -3   7   85.19   13.90
   5  -3   7   65.99   14.30
   5  -3   7  102.09   14.70
  -4   3  -7   34.80    8.00
  -4   3  -7   45.70    8.10
  -4   3  -7   13.70   10.80
  -4   3  -7   42.10    9.70
   4  -3   7   46.40    9.80
   4  -3   7   58.09   10.60
   4  -3   7   61.39   12.50
  -3   3  -7  691.43   61.29
  -3   3  -7  669.13   59.99
  -3   3  -7  654.53   59.19
   3  -3   7  703.03   62.39
   3  -3   7  734.93   60.89
   3  -3   7  670.43   59.69
   3  -3   7  672.13   60.49
  -2   3  -7  124.29   15.00
  -2   3  -7  125.69   15.70
  -2   3  -7  141.49   14.00
   2  -3   7  137.19   15.30
   2  -3   7  127.49   17.80
   2  -3   7  114.89   14.00
   2  -3   7  111.29   14.80
  -1   3  -7  300.77   30.00
  -1   3  -7  325.57   27.00
  -1   3  -7  314.77   31.70
  -1   3  -7  333.97   28.60
  -1   3  -7  342.27   29.60
   1  -3   7  294.57   29.50
   1  -3   7  291.47   26.90
   1  -3   7  292.47   30.50
   1  -3   7  300.17   29.70
   1  -3   7  312.67   33.70
   1  -3   7  294.77   28.60
   0   3  -7   47.40    7.00
   0   3  -7   38.30    7.90
   0   3  -7   38.10    8.30
   0   3  -7   36.40    7.40
   0   3  -7   29.40    9.30
   0  -3   7   46.50    8.50
   0  -3   7   47.80    8.50
   0  -3   7   55.79    9.80
   0  -3   7   44.20   12.00
   0  -3   7   50.69    8.00
   0  -3   7   50.89    6.80
   1   3  -7  101.19   13.80
   1   3  -7  104.19   16.00
   1   3  -7  105.29   15.30
   1   3  -7  124.69   12.40
   1   3  -7   99.79   12.20
  -1  -3   7   91.09   11.70
  -1  -3   7  115.59   14.30
  -1  -3   7  129.99   18.90
  -1  -3   7  122.29   14.80
  -1  -3   7   96.19   13.80
  -1  -3   7  105.79   12.80
   2   3  -7  174.08   15.60
   2   3  -7  163.08   23.20
   2   3  -7  165.28   16.90
   2   3  -7  167.98   18.50
  -2  -3   7  130.39   18.30
  -2  -3   7  124.49   15.10
  -2  -3   7  101.59   14.50
  -2  -3   7  126.59   17.20
  -2  -3   7  127.59   16.30
  -2  -3   7  139.09   20.90
   3   3  -7   97.49   13.80
   3   3  -7   78.89   12.50
   3   3  -7   90.19   12.50
   3   3  -7   84.09   13.80
  -3  -3   7  107.49   16.30
  -3  -3   7  109.29   14.50
  -3  -3   7   82.29   12.20
  -3  -3   7  100.79   15.90
   4   3  -7   55.79   10.20
   4   3  -7   78.09   12.20
   4   3  -7   58.19   11.30
  -4  -3   7   66.39   13.40
  -4  -3   7   58.79   13.40
  -4  -3   7   81.69   13.30
  -4  -3   7   64.09   11.20
   5   3  -7   96.19   15.00
   5   3  -7   99.29   15.10
   5   3  -7   92.39   13.80
  -5  -3   7   79.09   15.50
  -5  -3   7   71.79   13.30
  -5  -3   7   68.79   14.50
   6   3  -7   20.90   10.60
   6   3  -7   39.50   10.80
  -6  -3   7    2.10    8.50
  -6  -3   7    3.00    7.40
  -6  -3   7   23.60   10.40
   7   3  -7   -3.00    7.80
   7   3  -7   -4.80    7.20
   7   3  -7    2.10    8.90
  -7  -3   7   12.60    8.00
  -7  -3   7    7.10    9.70
  -7  -3   7   18.20    9.10
  -7  -3   7   -1.30    8.60
   8   3  -7   19.50   10.40
   8   3  -7   16.60   10.80
   8   3  -7   37.30   11.00
  -8  -3   7   14.30   11.90
  -8  -3   7   18.10   10.70
  -8  -3   7    7.00    9.40
  -8  -3   7   19.90   10.10
   9   3  -7   41.20   12.50
   9   3  -7   16.50   12.90
  -9  -3   7   15.50   11.00
  -9  -3   7   16.10   14.50
  -9  -3   7   -0.70   10.30
  -9  -3   7   -5.80   11.20
  10   3  -7   12.80   12.70
  10   3  -7    7.60   13.90
  10   3  -7   45.70   23.00
 -10  -3   7   13.60   11.10
 -10  -3   7   -3.60   13.30
 -10  -3   7    1.70   12.50
 -10  -3   7   -9.70   11.70
 -10   3  -6   24.10   14.40
 -10   3  -6    3.80    8.90
  10  -3   6   34.80   17.80
  10  -3   6   30.90   16.20
  -9   3  -6   85.99   16.60
  -9   3  -6   79.19   12.10
   9  -3   6   52.79   16.60
   9  -3   6   61.99   18.10
  -8   3  -6   37.90    8.90
  -8   3  -6   23.70   10.20
  -8   3  -6   31.30    7.10
   8  -3   6   29.40   12.00
   8  -3   6   16.50   11.90
  -7   3  -6   72.79    9.50
  -7   3  -6   59.39    9.90
  -7   3  -6   36.10   11.50
  -7   3  -6   53.89    8.10
   7  -3   6   80.09   19.00
   7  -3   6   69.89   15.50
  -6   3  -6   85.89    9.00
  -6   3  -6   81.89   14.50
  -6   3  -6   92.79   12.30
  -6   3  -6   93.49   11.50
  -6   3  -6   96.39   12.40
   6  -3   6   82.39   15.80
   6  -3   6   67.29   13.50
   6  -3   6   71.69   14.40
  -5   3  -6  256.07   23.40
  -5   3  -6  236.08   25.00
  -5   3  -6  236.88   23.30
  -5   3  -6  237.58   22.60
   5  -3   6  212.68   24.70
   5  -3   6  231.88   24.80
   5  -3   6  217.88   26.40
  -4   3  -6  261.97   29.90
  -4   3  -6  262.77   28.70
  -4   3  -6  287.57   29.50
  -4   3  -6  300.47   29.10
   4  -3   6  321.47   30.20
   4  -3   6  378.26   32.50
   4  -3   6  326.47   29.20
   4  -3   6  399.56   31.30
  -3   3  -6  433.06   40.20
  -3   3  -6  483.75   40.00
  -3   3  -6  459.45   41.40
  -3   3  -6  443.66   42.80
   3  -3   6  454.05   41.20
   3  -3   6  460.05   42.50
   3  -3   6  436.46   40.90
   3  -3   6  433.16   42.70
  -2   3  -6  309.17   28.90
  -2   3  -6  276.07   26.20
  -2   3  -6  285.67   25.60
  -2   3  -6  292.67   27.10
   2  -3   6  253.57   25.50
   2  -3   6  290.17   27.80
   2  -3   6  284.97   26.70
   2  -3   6  257.37   26.50
  -1   3  -6  256.77   27.30
  -1   3  -6  246.38   24.90
  -1   3  -6  267.17   26.20
  -1   3  -6  225.18   26.40
   1  -3   6  327.37   25.10
   1  -3   6  339.37   28.70
   1  -3   6  334.77   31.60
   1  -3   6  342.07   26.90
   1  -3   6  328.27   27.80
   0   3  -6   15.40    3.30
   0   3  -6   13.90    5.40
   0   3  -6   15.70    4.30
   0   3  -6    9.10    5.30
   0   3  -6    8.10    4.00
   0  -3   6    8.10    4.50
   0  -3   6    3.90    2.50
   0  -3   6    3.10    2.90
   0  -3   6    5.30    4.30
   0  -3   6   -3.70    4.70
   1   3  -6   62.59    9.30
   1   3  -6   59.89    8.40
   1   3  -6   64.99   11.40
   1   3  -6   72.39    8.60
  -1  -3   6   16.80    7.80
  -1  -3   6   35.30    7.40
  -1  -3   6   30.40    6.70
  -1  -3   6   29.60    5.90
  -1  -3   6   36.80    7.60
  -1  -3   6   40.70    8.30
   2   3  -6  389.76   36.10
   2   3  -6  380.26   36.30
   2   3  -6  376.96   37.80
   2   3  -6  382.06   37.20
   2   3  -6  391.16   36.70
  -2  -3   6  412.06   37.50
  -2  -3   6  424.36   36.40
  -2  -3   6  475.55   37.60
  -2  -3   6  421.06   38.20
  -2  -3   6  399.26   39.50
   3   3  -6  168.58   17.80
   3   3  -6  155.28   17.20
   3   3  -6  158.38   22.40
   3   3  -6  128.59   18.30
  -3  -3   6  178.38   17.70
  -3  -3   6  168.18   20.70
  -3  -3   6  156.58   17.50
  -3  -3   6  173.48   18.70
  -3  -3   6  181.58   19.90
  -3  -3   6  193.68   18.40
   4   3  -6  171.08   19.60
   4   3  -6  166.68   19.90
   4   3  -6  175.68   24.50
   4   3  -6  176.58   20.50
   4   3  -6  180.68   21.10
  -4  -3   6  217.18   21.00
  -4  -3   6  202.68   22.20
  -4  -3   6  188.78   21.10
  -4  -3   6  200.38   20.60
  -4  -3   6  215.88   23.00
   5   3  -6   97.79   12.70
   5   3  -6   89.99   14.10
   5   3  -6   46.90   10.80
  -5  -3   6   58.89   11.40
  -5  -3   6   66.09   12.50
  -5  -3   6   52.29   11.70
  -5  -3   6   59.99   13.10
   6   3  -6  150.58   19.80
   6   3  -6  158.08   20.70
   6   3  -6  202.48   22.10
  -6  -3   6  182.88   22.90
  -6  -3   6  151.88   22.30
  -6  -3   6  186.38   20.80
   7   3  -6   33.20   11.50
   7   3  -6   36.10   10.70
   7   3  -6   19.90    9.50
  -7  -3   6   25.60    9.10
  -7  -3   6   34.60    9.70
  -7  -3   6   31.60   10.40
  -7  -3   6   20.70   10.30
   8   3  -6   21.60    9.50
   8   3  -6   16.90   11.10
   8   3  -6   47.20   12.50
  -8  -3   6   10.20    9.10
  -8  -3   6   22.40   11.10
  -8  -3   6   29.60    9.50
  -8  -3   6   42.70   12.70
   9   3  -6    1.90   11.30
   9   3  -6    8.10   10.30
   9   3  -6   -5.20    9.80
  -9  -3   6   -0.20    8.80
  -9  -3   6   -5.00    9.00
  -9  -3   6    3.90   11.40
  -9  -3   6    0.30   10.00
  10   3  -6  -22.70   10.10
  10   3  -6   24.30   14.70
  10   3  -6   -2.00   12.40
 -10  -3   6   -3.50   10.30
 -10  -3   6   16.00   12.80
 -10  -3   6   -6.70   10.50
 -10   3  -5   16.30    8.70
 -10   3  -5  -14.70   11.20
  10  -3   5   12.20   14.10
  -9   3  -5   -0.60    9.40
  -9   3  -5    3.30    8.00
  -9   3  -5   10.40    7.20
   9  -3   5    3.80   11.80
   9  -3   5    5.70   11.50
  -8   3  -5   23.60    6.70
  -8   3  -5   14.80    9.10
  -8   3  -5   19.80    6.30
   8  -3   5    6.60   11.30
   8  -3   5    0.10    9.70
   8  -3   5    8.60    9.70
  -7   3  -5   92.59   10.70
  -7   3  -5   88.89   11.60
  -7   3  -5   90.19   12.40
  -7   3  -5   87.29   15.00
  -7   3  -5   86.09   12.90
   7  -3   5   97.29   17.50
   7  -3   5  115.69   16.70
   7  -3   5  119.99   17.10
  -6   3  -5   30.20    8.40
  -6   3  -5   28.50    6.60
  -6   3  -5   28.40    5.30
  -6   3  -5   28.50    5.90
   6  -3   5   30.10    9.50
   6  -3   5   41.60   10.50
   6  -3   5   25.20    8.70
  -5   3  -5  133.19   11.70
  -5   3  -5  138.09   14.10
  -5   3  -5  132.09   14.90
  -5   3  -5  146.89   15.70
  -5   3  -5  142.59   14.20
   5  -3   5   90.09   15.10
   5  -3   5   93.79   16.70
   5  -3   5  103.39   15.90
   5  -3   5  101.59   13.80
  -4   3  -5  240.38   24.90
  -4   3  -5  231.18   24.60
  -4   3  -5  256.87   27.30
  -4   3  -5  232.68   25.20
  -4   3  -5  249.58   26.20
   4  -3   5  338.67   26.20
   4  -3   5  294.57   26.60
   4  -3   5  327.07   28.30
   4  -3   5  334.37   27.10
  -3   3  -5  259.87   25.30
  -3   3  -5  285.07   25.10
  -3   3  -5  301.77   26.20
  -3   3  -5  294.07   24.70
  -3   3  -5  288.37   28.00
   3  -3   5  235.98   25.20
   3  -3   5  264.37   26.80
   3  -3   5  242.58   24.60
   3  -3   5  275.97   25.80
  -2   3  -5  403.96   38.10
  -2   3  -5  429.56   37.10
  -2   3  -5  441.06   37.80
  -2   3  -5  380.86   39.00
   2  -3   5  440.56   37.40
   2  -3   5  458.15   41.10
   2  -3   5  431.46   38.10
  -1   3  -5  630.44   49.70
  -1   3  -5  638.24   50.89
  -1   3  -5  642.14   51.99
  -1   3  -5  570.84   52.59
  -1   3  -5  665.23   51.49
   1  -3   5  539.85   51.39
   1  -3   5  552.64   49.60
   1  -3   5  548.95   50.89
   1  -3   5  578.04   52.29
   1  -3   5  574.64   54.49
   1  -3   5  580.04   51.69
   0   3  -5  273.87   23.40
   0   3  -5  238.08   25.30
   0   3  -5  248.98   23.80
   0   3  -5  265.77   24.30
   0   3  -5  258.27   24.80
   0  -3   5  286.57   27.80
   0  -3   5  264.27   24.10
   0  -3   5  265.57   24.60
   0  -3   5  280.77   25.40
   0  -3   5  273.47   23.30
   1   3  -5  838.52   66.09
   1   3  -5  800.02   65.29
   1   3  -5  720.43   68.09
   1   3  -5  799.52   64.89
   1   3  -5  785.72   66.29
   1   3  -5  795.82   64.79
  -1  -3   5  697.63   65.19
  -1  -3   5  729.03   64.59
  -1  -3   5  770.02   66.29
  -1  -3   5  712.43   64.79
  -1  -3   5  745.33   65.69
  -1  -3   5  707.83   67.49
   2   3  -5  209.28   19.50
   2   3  -5  223.68   20.90
   2   3  -5  204.38   19.60
   2   3  -5  227.38   20.50
   2   3  -5  225.78   19.40
   2   3  -5  202.08   22.80
  -2  -3   5  197.98   19.30
  -2  -3   5  176.78   20.40
  -2  -3   5  187.78   19.20
  -2  -3   5  178.38   19.60
  -2  -3   5  184.78   19.70
  -2  -3   5  201.48   23.30
   3   3  -5   76.39   11.50
   3   3  -5   63.49   12.40
   3   3  -5   69.79   10.40
   3   3  -5   54.29   11.50
   3   3  -5   87.69   11.10
  -3  -3   5   75.89   10.70
  -3  -3   5   75.29   11.60
  -3  -3   5   67.09    9.90
  -3  -3   5   81.39   10.90
  -3  -3   5   85.29   11.80
  -3  -3   5   92.29   13.60
   4   3  -5   12.60    5.70
   4   3  -5   11.00    7.60
   4   3  -5   13.00    5.60
   4   3  -5   15.90    6.60
   4   3  -5    7.70    6.00
   4   3  -5   13.80    6.30
  -4  -3   5   18.70    5.80
  -4  -3   5   30.30    7.00
  -4  -3   5   21.20    6.40
  -4  -3   5   33.60    8.30
  -4  -3   5   25.50    7.50
  -4  -3   5   23.80    6.50
   5   3  -5  176.48   17.90
   5   3  -5  176.48   18.60
   5   3  -5  160.18   19.00
  -5  -3   5  134.89   18.00
  -5  -3   5  138.59   18.60
  -5  -3   5  185.48   20.10
  -5  -3   5  131.89   17.30
   6   3  -5  105.49   16.90
   6   3  -5  138.89   18.80
   6   3  -5  129.79   17.20
  -6  -3   5  128.39   19.30
  -6  -3   5  107.29   16.20
  -6  -3   5  112.39   16.50
  -6  -3   5  153.68   19.80
   7   3  -5  -12.70    7.70
   7   3  -5   12.70    8.00
  -7  -3   5    6.90    6.10
  -7  -3   5   11.10    8.10
  -7  -3   5   14.40    8.40
   8   3  -5   19.90   10.40
   8   3  -5    2.90    9.40
   8   3  -5   -1.40    7.20
  -8  -3   5    1.60    9.60
  -8  -3   5   11.90    7.50
  -8  -3   5   11.00    8.80
  -8  -3   5   16.10    9.40
   9   3  -5   11.10   11.00
   9   3  -5   20.90   12.90
   9   3  -5   29.20   12.20
  -9  -3   5   13.10   10.70
  -9  -3   5   11.20    8.70
  -9  -3   5   17.70   12.00
  -9  -3   5   19.50   10.10
  10   3  -5    4.30   13.20
  10   3  -5   -2.50   12.20
  10   3  -5   16.70   13.70
 -10  -3   5   -1.80   12.00
 -10  -3   5    4.30   12.30
 -10  -3   5    7.40   16.40
 -10  -3   5    2.30    9.40
  11   3  -5   -5.60   14.10
 -11  -3   5  -26.30   13.00
 -11  -3   5   -6.30   10.50
 -11  -3   5   11.00   13.00
 -11   3  -4  -17.30    8.90
 -11   3  -4  -12.50   11.70
 -10   3  -4   19.10    8.80
 -10   3  -4    6.60    9.90
  10  -3   4   43.20   31.10
  10  -3   4    2.70   12.90
  -9   3  -4   -5.60    8.00
  -9   3  -4    7.50    6.30
   9  -3   4   -3.30   11.90
   9  -3   4    8.50   10.10
  -8   3  -4   33.50    7.50
  -8   3  -4   24.30    9.10
   8  -3   4   28.40    9.70
   8  -3   4   32.10   10.80
   8  -3   4    0.50   10.30
  -7   3  -4   96.29   13.50
  -7   3  -4   78.39   10.50
  -7   3  -4   75.09   11.20
  -7   3  -4   90.49   10.70
   7  -3   4   38.40   11.70
   7  -3   4   42.40   13.00
   7  -3   4   59.39   12.10
  -6   3  -4   90.99   10.80
  -6   3  -4   78.49    9.90
  -6   3  -4   88.19    9.80
  -6   3  -4   90.49   11.60
  -6   3  -4   97.49   13.30
   6  -3   4   73.69   12.90
   6  -3   4   55.29   12.90
   6  -3   4   81.99   13.70
  -5   3  -4  449.76   40.00
  -5   3  -4  407.16   41.70
  -5   3  -4  477.95   41.60
  -5   3  -4  454.25   40.10
  -5   3  -4  452.85   39.30
  -5   3  -4  452.15   40.00
   5  -3   4  441.86   42.40
   5  -3   4  480.95   42.00
   5  -3   4  450.35   41.80
   5  -3   4  496.65   42.80
   5  -3   4  434.66   40.60
   5  -3   4  481.15   43.30
  -4   3  -4  125.29   13.70
  -4   3  -4  134.49   13.00
  -4   3  -4  133.39   12.70
  -4   3  -4  127.29   12.40
  -4   3  -4  128.19   11.10
   4  -3   4   93.89   12.40
   4  -3   4  116.69   16.20
   4  -3   4  114.99   15.00
   4  -3   4  122.99   14.00
   4  -3   4  103.79   13.40
  -3   3  -4   17.50    5.00
  -3   3  -4   27.70    5.10
  -3   3  -4   34.60    5.20
  -3   3  -4   38.00    6.40
  -3   3  -4   31.60    6.40
   3  -3   4   30.20    5.90
   3  -3   4   41.90    5.70
   3  -3   4   45.70    8.60
   3  -3   4   29.80    6.70
   3  -3   4   32.70    6.10
  -2   3  -4 1551.84  117.99
  -2   3  -4 1467.05  118.89
  -2   3  -4 1489.85  119.79
   2  -3   4 1369.36  118.59
   2  -3   4 1387.76  119.39
   2  -3   4 1353.56  118.09
   2  -3   4 1283.67  119.79
   2  -3   4 1373.96  118.69
  -1   3  -4    6.80    2.90
  -1   3  -4    8.30    2.40
  -1   3  -4    2.20    3.20
  -1   3  -4   10.70    3.40
   1  -3   4   -0.10    2.10
   1  -3   4    1.60    1.90
   1  -3   4   -1.30    1.90
   1  -3   4    0.10    0.90
   1  -3   4    0.90    2.60
   0   3  -4 1223.48   93.49
   0   3  -4 1205.78   92.59
   0   3  -4 1175.28   93.89
   0   3  -4 1184.78   92.19
   0  -3   4 1088.29   93.49
   0  -3   4 1011.80   92.99
   0  -3   4 1021.20   92.09
   0  -3   4 1018.10   92.49
   0  -3   4 1071.89   95.39
   0  -3   4 1036.00   92.89
   1   3  -4   51.09    6.60
   1   3  -4   58.79    8.40
   1   3  -4   57.09    7.20
   1   3  -4   42.00    8.70
   1   3  -4   49.80    6.70
   1   3  -4   55.59    7.30
  -1  -3   4   56.09    6.70
  -1  -3   4   46.10    8.90
  -1  -3   4   49.40    7.50
  -1  -3   4   61.29    8.10
  -1  -3   4   64.69    8.90
   2   3  -4   88.69   10.00
   2   3  -4   92.69   10.40
   2   3  -4  110.89   13.10
   2   3  -4   87.99   10.70
   2   3  -4   85.89    9.90
   2   3  -4   92.69   11.10
  -2  -3   4   83.29    9.80
  -2  -3   4  100.49   11.70
  -2  -3   4   85.99   12.60
  -2  -3   4  105.49   10.30
  -2  -3   4   97.79   10.60
  -2  -3   4   81.99   10.40
   3   3  -4  185.68   16.90
   3   3  -4  188.08   17.20
   3   3  -4  149.39   17.00
   3   3  -4  189.58   16.30
   3   3  -4  167.28   18.30
   3   3  -4  164.18   16.30
  -3  -3   4  138.89   16.00
  -3  -3   4  134.09   16.20
  -3  -3   4  155.38   17.70
  -3  -3   4  147.59   16.10
  -3  -3   4  156.08   15.80
  -3  -3   4  137.89   17.70
   4   3  -4  429.56   44.80
   4   3  -4  476.45   42.90
   4   3  -4  483.05   43.60
   4   3  -4  484.45   45.40
   4   3  -4  465.85   43.90
   4   3  -4  492.75   43.30
  -4  -3   4  512.75   43.70
  -4  -3   4  509.45   43.40
  -4  -3   4  460.95   43.80
  -4  -3   4  466.65   44.40
  -4  -3   4  521.45   44.70
   5   3  -4   12.10    7.70
   5   3  -4    7.30    5.50
   5   3  -4   15.00    6.90
   5   3  -4   11.00    5.30
   5   3  -4   10.80    5.40
   5   3  -4    7.90    4.80
  -5  -3   4    8.00    5.50
  -5  -3   4    4.60    5.50
  -5  -3   4    7.10    6.40
  -5  -3   4    4.90    5.60
  -5  -3   4    5.90    5.20
  -5  -3   4    4.30    4.50
   6   3  -4   56.39   10.30
   6   3  -4   54.69   11.80
   6   3  -4   38.50    9.80
  -6  -3   4   54.79   11.00
  -6  -3   4   60.39   10.20
  -6  -3   4   53.79   11.70
  -6  -3   4   42.00    9.10
   7   3  -4    6.70    6.80
   7   3  -4   30.90    9.60
   7   3  -4   19.60    8.90
  -7  -3   4   14.60    7.60
  -7  -3   4   23.00    9.30
  -7  -3   4   29.40    9.90
  -7  -3   4   16.70    6.70
   8   3  -4   -3.50    7.60
   8   3  -4    0.20    7.00
   8   3  -4   -7.10    7.60
  -8  -3   4    6.70    7.60
  -8  -3   4   -8.90    6.90
  -8  -3   4   -2.20    8.60
  -8  -3   4   -1.50    6.10
   9   3  -4   23.20   11.20
   9   3  -4  -13.60    9.60
   9   3  -4   19.60   11.10
  -9  -3   4   -2.10    7.50
  -9  -3   4    5.80    7.80
  -9  -3   4   12.70   10.00
  -9  -3   4    1.30    8.00
  10   3  -4    8.60   11.60
  10   3  -4    0.60   12.00
  10   3  -4   37.10   14.00
 -10  -3   4    9.20   10.20
 -10  -3   4   12.50   11.80
 -10  -3   4   27.00   12.40
 -10  -3   4   21.50    9.50
  11   3  -4    1.30   13.40
  11   3  -4   -9.30   13.50
  11   3  -4   -4.50   13.10
 -11  -3   4  -10.90   12.90
 -11  -3   4    8.20   11.20
 -11  -3   4   12.60   10.00
 -11  -3   4   16.40   14.00
 -11   3  -3   10.80   13.00
 -11   3  -3   16.20    8.60
  11  -3   3   -8.00   14.90
  11  -3   3   -5.00   12.60
 -10   3  -3   22.10   11.20
  10  -3   3   -3.90   12.30
  10  -3   3  -13.90   11.10
  -9   3  -3   24.30   11.00
  -9   3  -3    5.10    6.90
  -9   3  -3   23.20   10.00
   9  -3   3   11.20   10.50
   9  -3   3   17.80   10.10
  -8   3  -3   57.99   10.20
  -8   3  -3   39.00    9.80
  -8   3  -3   42.20    8.80
  -8   3  -3   52.39   12.50
   8  -3   3   55.19   10.00
   8  -3   3   48.30   12.70
   8  -3   3   50.29   11.60
   8  -3   3   29.10   11.70
  -7   3  -3   11.20    5.00
  -7   3  -3    3.20    5.30
  -7   3  -3   17.20    5.60
  -7   3  -3   15.30    7.90
   7  -3   3   14.20    7.90
   7  -3   3   13.10    5.60
   7  -3   3   10.80    7.20
   7  -3   3   21.90    8.60
  -6   3  -3   21.20    6.70
  -6   3  -3   20.60    5.40
  -6   3  -3   26.10    5.90
  -6   3  -3   30.10    8.20
  -6   3  -3    6.50    4.90
   6  -3   3   17.60    6.80
   6  -3   3   43.00    8.60
   6  -3   3   36.40    8.90
   6  -3   3   29.40    6.20
   6  -3   3   48.30    8.10
   6  -3   3   30.10    8.00
  -5   3  -3  234.08   24.90
  -5   3  -3  257.27   24.70
  -5   3  -3  255.47   24.70
  -5   3  -3  229.08   24.60
  -5   3  -3  253.07   26.10
  -5   3  -3  248.18   26.40
  -5   3  -3  261.17   27.40
   5  -3   3  328.97   27.40
   5  -3   3  323.07   27.00
   5  -3   3  307.97   25.90
   5  -3   3  334.47   28.00
   5  -3   3  322.77   25.30
   5  -3   3  306.87   28.40
  -4   3  -3  181.88   18.90
  -4   3  -3  173.38   17.60
  -4   3  -3  186.58   17.50
  -4   3  -3  175.78   18.40
  -4   3  -3  183.58   16.90
  -4   3  -3  197.08   17.60
   4  -3   3  183.48   19.00
   4  -3   3  200.08   19.60
   4  -3   3  197.48   17.90
   4  -3   3  198.68   18.90
   4  -3   3  199.88   19.00
   4  -3   3  194.88   17.20
   4  -3   3  191.78   21.60
  -3   3  -3 1632.34  144.99
  -3   3  -3 1771.92  143.99
  -3   3  -3 1671.33  142.99
  -3   3  -3 1674.83  144.49
  -3   3  -3 1629.44  144.29
  -3   3  -3 1739.53  143.69
   3  -3   3 1808.82  145.59
   3  -3   3 1732.53  143.09
   3  -3   3 1800.22  144.59
   3  -3   3 1765.32  143.99
   3  -3   3 1752.02  144.69
   3  -3   3 1718.53  145.49
  -2   3  -3  253.37   20.70
  -2   3  -3  253.77   20.10
  -2   3  -3  255.37   19.90
  -2   3  -3  263.17   21.00
  -2   3  -3  258.27   21.50
   2  -3   3  181.48   20.80
   2  -3   3  188.28   21.30
   2  -3   3  190.88   20.20
   2  -3   3  189.98   20.20
  -1   3  -3   10.90    2.70
  -1   3  -3   10.90    2.10
  -1   3  -3    8.10    2.50
  -1   3  -3    9.80    2.50
   1  -3   3    0.70    2.00
   1  -3   3    5.20    2.10
   1  -3   3    3.30    2.10
   1  -3   3    5.50    1.90
   0   3  -3 2375.36  211.88
   0   3  -3 2320.17  212.48
   0   3  -3 2367.36  211.68
   0   3  -3 2379.76  212.28
   0   3  -3 2395.06  211.78
   0  -3   3 2706.33  212.28
   0  -3   3 2802.52  212.48
   0  -3   3 2677.73  211.68
   0  -3   3 2712.83  212.68
   0  -3   3 2626.44  211.98
   0  -3   3 2763.82  214.58
   1   3  -3  375.96   31.90
   1   3  -3  354.76   31.80
   1   3  -3  371.76   34.00
   1   3  -3  378.56   32.30
   1   3  -3  367.46   31.70
   1   3  -3  377.16   32.60
  -1  -3   3  353.46   31.90
  -1  -3   3  362.46   32.50
  -1  -3   3  370.76   31.90
   2   3  -3  319.37   25.60
   2   3  -3  297.67   25.20
   2   3  -3  304.67   26.10
   2   3  -3  311.87   25.80
   2   3  -3  326.97   25.20
   2   3  -3  305.17   27.30
  -2  -3   3  257.17   25.10
  -2  -3   3  266.97   26.50
  -2  -3   3  270.17   25.40
  -2  -3   3  241.18   24.70
  -2  -3   3  247.88   25.10
  -2  -3   3  240.08   25.60
   3   3  -3  695.13   72.39
   3   3  -3  729.83   72.99
   3   3  -3  743.53   74.09
   3   3  -3  803.12   72.59
   3   3  -3  754.02   72.89
   3   3  -3  755.82   73.49
  -3  -3   3  936.91   72.79
  -3  -3   3  933.01   73.59
  -3  -3   3 1002.20   73.29
  -3  -3   3 1023.30   74.69
  -3  -3   3  936.01   73.99
  -3  -3   3  982.30   73.39
   4   3  -3  751.12   62.69
   4   3  -3  731.43   63.09
   4   3  -3  732.23   61.89
   4   3  -3  750.62   61.29
   4   3  -3  784.12   62.29
  -4  -3   3  655.13   60.69
  -4  -3   3  685.23   61.09
  -4  -3   3  660.53   63.39
  -4  -3   3  677.23   61.69
  -4  -3   3  652.33   61.19
  -4  -3   3  679.13   64.09
   5   3  -3   40.80    9.20
   5   3  -3   52.99   10.30
   5   3  -3   65.09    9.50
   5   3  -3   34.60    8.80
   5   3  -3   50.69    8.60
   5   3  -3   53.19    9.90
  -5  -3   3   40.20    7.80
  -5  -3   3   47.50    9.30
  -5  -3   3   40.40    8.50
  -5  -3   3   30.80    7.10
  -5  -3   3   36.60    7.50
  -5  -3   3   41.60    9.20
  -5  -3   3   55.29    9.10
   6   3  -3   82.59   12.80
   6   3  -3   69.99   14.10
   6   3  -3   82.59   14.00
   6   3  -3   82.89   13.60
  -6  -3   3   87.69   14.30
  -6  -3   3  113.49   15.30
  -6  -3   3   95.79   12.10
  -6  -3   3   91.89   14.20
  -6  -3   3  119.99   13.50
   7   3  -3  145.19   18.30
   7   3  -3  150.88   21.40
   7   3  -3  179.98   20.30
  -7  -3   3  138.79   20.00
  -7  -3   3  137.19   20.40
  -7  -3   3  153.38   16.70
  -7  -3   3  139.09   17.70
   8   3  -3   80.39   15.00
   8   3  -3   75.59   13.80
  -8  -3   3   47.50   11.20
  -8  -3   3   58.19   13.50
  -8  -3   3   70.49   14.80
  -8  -3   3   79.39   12.10
   9   3  -3   17.00   10.60
   9   3  -3    4.80   10.20
   9   3  -3   18.80   10.00
  -9  -3   3   24.40   10.90
  -9  -3   3   36.50   12.00
  -9  -3   3   27.30   10.00
  -9  -3   3   20.50    8.00
  10   3  -3   13.20   11.30
  10   3  -3   21.30    6.10
  10   3  -3    1.30   10.30
  10   3  -3   22.70   11.40
 -10  -3   3   15.00    8.50
 -10  -3   3    4.30   10.90
 -10  -3   3   26.20   10.30
 -10  -3   3   29.90   12.30
  11   3  -3   15.60   13.30
  11   3  -3   -1.30   12.10
  11   3  -3    5.90   12.80
 -11  -3   3    9.00   11.10
 -11  -3   3   12.70    9.80
 -11  -3   3   -6.20   11.80
 -11  -3   3    3.80   13.00
 -11   3  -2   -3.60    8.40
 -11   3  -2    2.70   11.40
 -11   3  -2  -13.30   11.10
  11  -3   2   23.00   15.40
  11  -3   2  -11.80   11.60
 -10   3  -2   24.50   11.40
 -10   3  -2   14.50   10.90
  10  -3   2   22.00   13.50
  10  -3   2   26.20   11.40
  10  -3   2   21.90   12.30
  -9   3  -2   39.00   11.60
  -9   3  -2   55.39    9.20
   9  -3   2   25.60    9.00
   9  -3   2   22.70   11.50
   9  -3   2   52.19   12.80
  -8   3  -2   17.20    6.10
  -8   3  -2   27.70    8.50
  -8   3  -2   19.70    8.00
  -8   3  -2   18.50    7.20
  -8   3  -2   27.30    8.80
   8  -3   2   34.40   10.20
   8  -3   2   14.90    9.50
   8  -3   2   22.40    9.40
   8  -3   2   23.10    8.00
  -7   3  -2   64.29   11.90
  -7   3  -2   71.39   10.60
  -7   3  -2   67.29    9.90
  -7   3  -2   74.29   12.20
  -7   3  -2   70.59   12.10
   7  -3   2   65.99   13.10
   7  -3   2  104.29   14.60
   7  -3   2   54.89   10.70
   7  -3   2   82.69   11.90
  -6   3  -2  348.07   32.60
  -6   3  -2  328.07   30.50
  -6   3  -2  353.86   30.40
  -6   3  -2  371.66   32.10
   6  -3   2  338.27   30.80
   6  -3   2  293.87   30.60
   6  -3   2  293.47   32.60
   6  -3   2  326.97   32.30
   6  -3   2  349.67   31.80
   6  -3   2  312.77   32.10
   6  -3   2  332.47   31.90
  -5   3  -2  124.69   12.40
  -5   3  -2  103.79   12.30
  -5   3  -2  113.99   14.30
  -5   3  -2  116.09   13.60
  -5   3  -2  109.69   12.30
   5  -3   2  130.09   14.50
   5  -3   2  124.09   13.20
   5  -3   2  135.69   15.10
   5  -3   2  118.19   13.50
   5  -3   2  123.79   13.00
   5  -3   2  138.19   14.30
   5  -3   2  130.29   11.90
  -4   3  -2  800.62   67.99
  -4   3  -2  751.82   68.29
  -4   3  -2  763.82   69.29
  -4   3  -2  761.02   67.39
  -4   3  -2  774.82   67.59
  -4   3  -2  697.73   68.39
  -4   3  -2  749.33   67.49
   4  -3   2  871.21   67.79
   4  -3   2  820.12   69.39
   4  -3   2  840.32   69.19
   4  -3   2  831.42   67.59
   4  -3   2  795.52   68.79
   4  -3   2  847.62   69.19
   4  -3   2  825.32   67.89
   4  -3   2  867.31   68.49
  -3   3  -2 1535.05  121.69
  -3   3  -2 1609.74  123.69
  -3   3  -2 1528.45  122.09
  -3   3  -2 1556.24  122.69
  -3   3  -2 1590.54  121.59
  -3   3  -2 1619.64  122.39
  -3   3  -2 1512.25  121.49
   3  -3   2 1342.57  122.29
   3  -3   2 1336.67  122.69
   3  -3   2 1334.87  121.99
   3  -3   2 1377.86  121.89
   3  -3   2 1355.06  121.69
   3  -3   2 1363.96  122.99
   3  -3   2 1369.36  121.49
  -2   3  -2  657.83   60.79
  -2   3  -2  677.23   60.69
  -2   3  -2  702.73   61.79
  -2   3  -2  678.83   61.79
  -2   3  -2  679.83   62.49
  -2   3  -2  713.53   61.49
  -2   3  -2  708.03   60.79
   2  -3   2  750.72   62.49
   2  -3   2  782.62   61.39
   2  -3   2  766.82   62.09
   2  -3   2  808.72   60.89
   2  -3   2  748.23   61.09
   2  -3   2  755.62   61.59
   2  -3   2  779.42   61.79
  -1   3  -2  434.76   38.90
  -1   3  -2  413.76   39.90
  -1   3  -2  452.15   38.80
  -1   3  -2  435.36   39.70
   1  -3   2  488.25   39.10
   1  -3   2  488.45   39.40
   1  -3   2  499.25   39.70
   1  -3   2  491.15   38.80
   1  -3   2  487.45   39.30
   1  -3   2  457.55   40.50
   0   3  -2 3564.84  277.07
   0   3  -2 3593.84  277.17
   0   3  -2 3500.85  277.57
   0   3  -2 3174.58  277.87
   0   3  -2 3690.83  277.77
   0   3  -2 3516.35  279.27
   0  -3   2 3237.28  277.17
   0  -3   2 3193.48  277.47
   0  -3   2 3083.09  277.07
   0  -3   2 3091.69  277.07
   0  -3   2 3306.07  277.37
   0  -3   2 3233.68  278.97
   1   3  -2 2057.79  177.88
   1   3  -2 2187.58  179.28
   1   3  -2 2060.69  177.58
   1   3  -2 2133.59  178.18
   1   3  -2 2035.70  177.88
   1   3  -2 2163.68  177.58
  -1  -3   2 2237.28  177.68
  -1  -3   2 2193.98  179.18
  -1  -3   2 2077.99  177.88
  -1  -3   2 2186.18  178.18
  -1  -3   2 2172.98  177.78
  -1  -3   2 2169.18  177.88
   2   3  -2 1639.44  147.49
   2   3  -2 1731.53  148.59
   2   3  -2 1619.24  146.99
   2   3  -2 1659.13  147.79
   2   3  -2 1684.03  147.59
  -2  -3   2 1916.11  148.59
  -2  -3   2 1834.92  147.19
  -2  -3   2 1832.52  147.89
  -2  -3   2 1855.31  147.69
  -2  -3   2 1858.11  147.59
  -2  -3   2 1791.72  147.29
   3   3  -2 1262.27  101.09
   3   3  -2 1252.47  101.29
   3   3  -2 1261.07  101.99
   3   3  -2 1219.28  102.49
   3   3  -2 1316.67  101.79
   3   3  -2 1272.77  101.79
  -3  -3   2 1121.09  101.39
  -3  -3   2 1126.19  100.99
  -3  -3   2 1159.18  101.49
  -3  -3   2 1168.38  101.99
  -3  -3   2 1165.48  101.69
  -3  -3   2 1082.09  100.79
   4   3  -2   75.69   11.40
   4   3  -2   85.89    9.80
   4   3  -2   77.69   11.10
   4   3  -2   66.89   11.50
   4   3  -2   80.49    9.90
   4   3  -2   86.19   11.80
  -4  -3   2   85.59    9.90
  -4  -3   2   86.49    9.70
  -4  -3   2   84.89   10.80
  -4  -3   2   76.09    9.60
  -4  -3   2   80.19   11.50
  -4  -3   2   99.29   12.20
  -4  -3   2   88.99   10.60
   5   3  -2  492.25   40.00
   5   3  -2  472.35   40.70
   5   3  -2  494.45   39.30
   5   3  -2  526.15   40.80
  -5  -3   2  419.96   40.00
  -5  -3   2  366.96   39.70
  -5  -3   2  407.46   39.40
  -5  -3   2  365.76   40.50
  -5  -3   2  423.46   38.80
  -5  -3   2  364.16   37.80
  -5  -3   2  431.86   39.80
   6   3  -2   34.20    7.90
   6   3  -2   24.10    7.40
   6   3  -2   31.90    8.50
   6   3  -2   36.70    9.20
   6   3  -2   28.20    8.80
   6   3  -2   24.90    8.90
  -6  -3   2   35.90    6.70
  -6  -3   2   31.80    8.90
  -6  -3   2   28.60    7.20
  -6  -3   2   18.30    7.20
  -6  -3   2   33.10    8.60
  -6  -3   2   27.90    8.00
   7   3  -2   25.40    8.20
   7   3  -2   11.40    7.10
   7   3  -2    6.50    7.40
  -7  -3   2   10.20    7.00
  -7  -3   2   21.40    7.00
  -7  -3   2   14.70    7.00
   8   3  -2   93.09   11.60
   8   3  -2  137.79   17.80
   8   3  -2  119.19   18.40
  -8  -3   2  115.29   14.20
   9   3  -2   33.60    5.90
   9   3  -2   27.90   11.30
   9   3  -2   26.20   11.20
   9   3  -2   38.40   11.90
  -9  -3   2   42.80    8.90
  -9  -3   2   41.80   11.20
  -9  -3   2   32.20   11.60
  -9  -3   2   39.90   11.60
  10   3  -2    5.00   11.00
  10   3  -2    9.30   11.60
  10   3  -2   10.80   11.30
 -10  -3   2  -16.30    8.90
 -10  -3   2   14.30    8.90
 -10  -3   2    1.20   10.20
 -10  -3   2   -8.00    6.90
  11   3  -2    7.70   14.00
  11   3  -2   26.10   13.20
  11   3  -2   23.80   15.90
 -11  -3   2    1.70   12.50
 -11  -3   2   29.30   13.00
 -11  -3   2   -2.90    8.50
 -11  -3   2   15.90   11.40
 -11   3  -1   31.10   13.30
 -11   3  -1   32.60   10.50
 -11   3  -1    7.00   13.10
  11  -3   1   30.20   16.10
  11  -3   1   27.60   11.50
  11  -3   1   53.69   15.50
 -10   3  -1   21.90   10.90
 -10   3  -1   12.80    9.30
 -10   3  -1   22.30   10.30
  10  -3   1   19.40   13.40
  10  -3   1   14.30    9.60
  10  -3   1   33.00   12.20
  -9   3  -1   75.09   14.90
  -9   3  -1   64.99   13.70
  -9   3  -1   58.49   10.70
   9  -3   1   57.49   14.30
   9  -3   1   90.49   15.50
   9  -3   1   77.49   13.70
  -8   3  -1   18.80    6.10
  -8   3  -1    8.60    7.20
  -8   3  -1   22.90    9.60
  -8   3  -1   26.10    8.60
   8  -3   1   10.00    8.50
   8  -3   1   21.70    7.90
   8  -3   1   16.60    7.40
   8  -3   1   15.90    3.80
  -7   3  -1  116.79   12.90
  -7   3  -1  131.49   15.50
  -7   3  -1  118.19   14.20
  -7   3  -1  107.99   15.20
  -7   3  -1  143.19   16.00
   7  -3   1   94.19   10.90
   7  -3   1  114.89   15.20
   7  -3   1  108.99   16.50
   7  -3   1   91.09   15.30
   7  -3   1   91.09   15.00
  -6   3  -1   70.59    9.60
  -6   3  -1   54.09    9.70
  -6   3  -1   83.59   11.80
  -6   3  -1   50.39   10.00
  -6   3  -1   63.49   11.10
   6  -3   1   94.99   11.60
   6  -3   1   79.29   12.70
   6  -3   1   78.19    8.40
   6  -3   1   67.39   10.70
   6  -3   1   90.99   12.40
   6  -3   1   86.29   12.50
   6  -3   1   70.29   11.50
  -5   3  -1   41.30    6.30
  -5   3  -1   46.50    7.00
  -5   3  -1   45.50    7.80
  -5   3  -1   37.00    7.60
  -5   3  -1   36.80    6.10
  -5   3  -1   46.10    9.30
   5  -3   1   41.50    8.50
   5  -3   1   45.00    7.20
   5  -3   1   35.50    7.10
   5  -3   1   41.00    7.10
   5  -3   1   39.80    7.80
   5  -3   1   42.40    8.40
   5  -3   1   52.79    8.10
   5  -3   1   45.20    6.30
  -4   3  -1  330.77   25.00
  -4   3  -1  331.67   26.30
  -4   3  -1  341.77   25.60
  -4   3  -1  320.87   26.80
  -4   3  -1  339.37   26.30
   4  -3   1  262.77   25.20
   4  -3   1  264.17   26.20
   4  -3   1  252.97   26.00
   4  -3   1  234.18   25.10
   4  -3   1  243.08   24.80
   4  -3   1  243.48   25.80
   4  -3   1  258.97   26.10
   4  -3   1  274.97   25.40
  -3   3  -1  490.45   43.10
  -3   3  -1  492.25   43.00
  -3   3  -1  502.45   42.30
  -3   3  -1  510.85   42.80
  -3   3  -1  506.05   42.60
  -3   3  -1  485.35   43.60
  -3   3  -1  520.05   42.30
   3  -3   1  504.15   43.50
   3  -3   1  469.05   43.50
   3  -3   1  495.75   42.70
   3  -3   1  488.75   42.70
   3  -3   1  513.65   42.70
   3  -3   1  474.05   43.20
   3  -3   1  535.55   43.30
   3  -3   1  499.45   42.50
  -2   3  -1  245.58   19.70
  -2   3  -1  241.08   19.20
  -2   3  -1  233.08   20.20
  -2   3  -1  271.17   20.40
  -2   3  -1  239.28   20.80
  -2   3  -1  268.27   20.10
   2  -3   1  206.88   19.60
   2  -3   1  215.78   21.20
   2  -3   1  194.58   19.40
   2  -3   1  213.28   19.80
   2  -3   1  223.08   20.10
   2  -3   1  197.38   19.40
   2  -3   1  216.18   20.10
   1  -3   1 1735.43  148.09
   1  -3   1 1828.42  146.79
   1  -3   1 1813.82  147.29
   1  -3   1 1801.12  146.79
   1  -3   1 1781.22  147.09
   1  -3   1 1688.53  147.89
   0   3  -1  469.75   35.30
   0  -3   1  396.96   34.10
   0  -3   1  408.06   34.30
   0  -3   1  405.76   34.10
   0  -3   1  401.76   35.60
   0  -3   1  364.16   34.90
   0  -3   1  439.46   34.40
   0  -3   1  398.96   35.10
   1   3  -1 2927.31  254.77
   1   3  -1 2944.61  255.37
   1   3  -1 2683.53  254.87
   1   3  -1 2903.51  254.37
   1   3  -1 2794.42  254.37
   1   3  -1 3009.60  254.77
  -1  -3   1 3218.78  254.47
  -1  -3   1 3240.28  254.87
  -1  -3   1 3048.09  254.37
  -1  -3   1 3379.16  254.87
  -1  -3   1 3363.16  255.57
  -1  -3   1 3366.56  254.77
   2   3  -1 6402.76  532.95
   2   3  -1 6016.90  531.45
   2   3  -1 6056.89  531.65
   2   3  -1 6256.57  531.65
   2   3  -1 6224.98  532.05
   2   3  -1 6334.37  532.05
  -2  -3   1 6574.94  531.65
  -2  -3   1 6950.80  532.15
  -2  -3   1 6531.25  532.45
  -2  -3   1 6489.25  531.65
  -2  -3   1 6832.32  532.25
   3   3  -1 2221.88  175.68
   3   3  -1 2176.28  176.38
   3   3  -1 2151.78  175.98
   3   3  -1 2314.27  175.78
   3   3  -1 2173.98  176.28
   3   3  -1 2110.69  176.38
  -3  -3   1 2084.19  176.18
  -3  -3   1 2135.29  175.58
  -3  -3   1 1943.71  174.78
  -3  -3   1 2052.09  176.18
  -3  -3   1 1996.10  175.38
  -3  -3   1 2057.89  175.98
  -3  -3   1 1939.51  175.78
   4   3  -1 1355.36  120.39
   4   3  -1 1476.05  120.19
   4   3  -1 1480.95  120.69
   4   3  -1 1522.35  119.79
   4   3  -1 1446.86  119.59
   4   3  -1 1435.96  120.39
  -4  -3   1 1358.56  118.59
  -4  -3   1 1414.86  120.39
  -4  -3   1 1465.55  120.49
  -4  -3   1 1396.86  120.19
  -4  -3   1 1379.06  119.39
  -4  -3   1 1331.77  119.29
  -4  -3   1 1385.46  119.89
   5   3  -1  157.18   18.50
   5   3  -1  174.88   18.80
   5   3  -1  184.18   18.30
   5   3  -1  190.28   17.70
   5   3  -1  143.09   17.00
   5   3  -1  150.38   18.60
  -5  -3   1  189.48   16.40
  -5  -3   1  151.48   17.90
  -5  -3   1  186.88   18.70
  -5  -3   1  173.38   18.10
  -5  -3   1  172.68   17.20
  -5  -3   1  141.19   17.80
   6   3  -1   42.20    9.30
   6   3  -1   38.00    9.50
   6   3  -1   35.00    5.30
   6   3  -1   33.20    8.00
   6   3  -1   26.90    8.50
   6   3  -1   30.40    8.40
   6   3  -1   39.60    8.60
  -6  -3   1   35.30    8.40
  -6  -3   1   33.30    8.30
  -6  -3   1   56.19    9.60
  -6  -3   1   43.60    8.10
  -6  -3   1   31.80    6.20
  -6  -3   1   44.10    8.20
   7   3  -1    5.10    6.10
   7   3  -1    4.60    2.30
   7   3  -1    6.90    7.40
   7   3  -1    1.10    5.90
  -7  -3   1    7.00    4.30
  -7  -3   1    7.20    6.50
  -7  -3   1   -2.20    5.50
  -7  -3   1    2.40    6.50
   8   3  -1   38.10   10.90
   8   3  -1   35.50   11.50
   8   3  -1   33.50    4.60
  -8  -3   1   40.70    9.60
  -8  -3   1   48.00   12.10
  -8  -3   1   41.60    8.30
   9   3  -1   -2.80    8.20
   9   3  -1  -11.10    8.00
   9   3  -1    3.10   10.20
  -9  -3   1   -2.10    5.60
  -9  -3   1   16.90    8.00
  -9  -3   1   -6.20    8.70
  -9  -3   1   -6.60    9.20
  10   3  -1   17.00   11.30
  10   3  -1   20.30   11.00
  10   3  -1   14.50   12.90
 -10  -3   1    1.30   10.50
 -10  -3   1   12.80    9.60
 -10  -3   1   22.30    8.30
 -10  -3   1    1.80   10.70
  11   3  -1    3.50   12.70
  11   3  -1   25.40   14.10
 -11  -3   1  -19.30    8.50
 -11  -3   1    7.80   10.70
 -11  -3   1    7.40   12.30
 -11   3   0   -3.40   12.40
 -11   3   0    4.90   11.10
 -11   3   0    3.00    8.10
  11  -3   0  -10.80   13.00
  11  -3   0   11.30   11.90
  11  -3   0   -7.70   12.40
 -10   3   0   13.30    9.70
 -10   3   0    6.20    9.40
 -10   3   0   -2.90    6.80
  10  -3   0    0.70    8.70
  10  -3   0   22.20   12.40
  10  -3   0    8.80    9.60
  -9   3   0    2.70    6.10
  -9   3   0    1.50    7.00
  -9   3   0   13.80    8.70
   9  -3   0   -8.30    7.80
   9  -3   0    7.00    7.90
   9  -3   0    5.60    8.50
  -8   3   0   81.09   11.40
  -8   3   0   49.99   10.80
  -8   3   0   59.69   12.70
   8  -3   0   67.89   12.70
   8  -3   0   67.59   12.20
   8  -3   0   67.79    8.50
   8  -3   0   55.59   12.60
  -7   3   0   47.80    7.60
  -7   3   0   32.70    6.80
  -7   3   0   58.79    9.20
  -7   3   0   26.00    7.50
  -7   3   0   29.60    8.30
   7  -3   0   42.80    9.20
   7  -3   0   27.80    8.30
   7  -3   0   35.40    6.10
   7  -3   0   22.40    7.20
   7  -3   0   52.99    9.90
  -6   3   0   38.40    7.70
  -6   3   0   37.70    8.10
  -6   3   0   28.40    7.20
  -6   3   0   32.20    6.30
  -6   3   0   39.90    8.00
  -6   3   0   43.00    8.00
   6  -3   0   36.70    7.90
   6  -3   0   29.10    7.90
   6  -3   0   26.80    7.70
   6  -3   0   23.80    6.80
   6  -3   0   30.40    6.60
   6  -3   0   27.70    5.70
   6  -3   0   26.80    6.50
   6  -3   0   26.40    7.50
  -5   3   0  128.09   13.40
  -5   3   0  149.69   20.30
  -5   3   0  128.69   14.90
  -5   3   0  116.29   14.50
  -5   3   0  139.49   14.20
  -5   3   0  117.79   13.30
   5  -3   0  143.19   15.20
   5  -3   0  151.98   14.40
   5  -3   0  124.19   14.80
   5  -3   0  162.98   15.10
   5  -3   0  151.48   14.40
   5  -3   0  155.68   15.50
   5  -3   0  130.39   15.00
   5  -3   0  122.99   14.00
  -4   3   0  602.74   52.09
  -4   3   0  654.73   52.59
  -4   3   0  609.74   51.69
  -4   3   0  621.04   51.09
  -4   3   0  606.14   51.09
  -4   3   0  593.14   51.89
  -4   3   0  639.94   52.19
   4  -3   0  573.34   52.39
   4  -3   0  589.24   52.09
   4  -3   0  588.44   51.49
   4  -3   0  567.24   52.09
   4  -3   0  561.74   51.19
   4  -3   0  589.34   51.79
   4  -3   0  575.34   51.39
   4  -3   0  628.64   52.39
  -3   3   0  258.07   23.80
  -3   3   0  266.87   25.00
  -3   3   0  252.07   23.80
  -3   3   0  249.78   24.50
  -3   3   0  264.97   25.10
  -3   3   0  271.47   24.70
   3  -3   0  274.17   24.10
   3  -3   0  285.67   24.50
   3  -3   0  308.67   25.40
   3  -3   0  291.17   24.80
   3  -3   0  278.97   24.30
   3  -3   0  285.67   24.90
   3  -3   0  301.87   24.90
   3  -3   0  292.37   24.70
  -2   3   0 6616.94  560.94
  -2   3   0 6742.73  561.04
  -2   3   0 6919.31  560.94
   2  -3   0 6962.90  562.24
   2  -3   0 6839.72  561.04
   2  -3   0 7025.80  561.14
   2  -3   0 6792.52  560.54
   2  -3   0 6563.74  560.54
   2  -3   0 6753.02  561.04
   2  -3   0 6638.34  561.24
   2  -3   0 6742.33  560.94
  -1   3   0 4352.06  396.66
  -1   3   0 4402.86  396.36
  -1   3   0 4472.85  396.66
  -1   3   0 4807.62  395.96
   1  -3   0 5187.88  396.06
   1  -3   0 4859.31  396.76
   1  -3   0 4980.90  396.86
   1  -3   0 5251.97  396.06
   0   3   0    0.70    0.80
   0   3   0   -0.10    1.00
   0   3   0    0.60    0.50
   0   3   0    0.70    0.60
   0   3   0    0.20    0.90
   0  -3   0    0.20    0.40
   0  -3   0    0.90    0.60
   0  -3   0    1.20    0.50
   0  -3   0    0.70    1.00
   0  -3   0    0.70    0.60
   0  -3   0    0.10    0.90
   0  -3   0    0.90    0.70
   1   3   0 4597.04  392.86
   1   3   0 4274.67  392.26
   1   3   0 4501.45  392.56
   1   3   0 4381.26  392.46
  -1  -3   0 5144.99  392.96
  -1  -3   0 4683.33  391.86
  -1  -3   0 5099.39  392.76
  -1  -3   0 4797.82  392.36
  -1  -3   0 4876.81  392.76
  -1  -3   0 4833.22  392.66
  -1  -3   0 5002.80  392.56
   2   3   0 6765.12  563.74
   2   3   0 7194.58  564.54
   2   3   0 6495.05  563.14
   2   3   0 6428.46  563.64
   2   3   0 6745.52  562.84
   2   3   0 7343.47  563.54
  -2  -3   0 6760.42  562.84
  -2  -3   0 7017.90  563.64
  -2  -3   0 6619.84  563.64
  -2  -3   0 6741.73  563.64
  -2  -3   0 7009.90  563.24
  -2  -3   0 6564.24  563.54
   3   3   0  253.47   24.40
   3   3   0  297.17   24.90
   3   3   0  244.48   23.30
   3   3   0  267.87   25.20
   3   3   0  258.47   25.00
   3   3   0  247.28   25.00
   3   3   0  260.27   24.70
  -3  -3   0  304.37   25.30
  -3  -3   0  254.07   24.20
  -3  -3   0  284.67   25.00
  -3  -3   0  284.47   23.30
  -3  -3   0  296.87   24.60
  -3  -3   0  304.07   25.30
  -3  -3   0  278.37   25.00
   4   3   0  628.64   51.79
   4   3   0  639.24   52.59
   4   3   0  680.03   54.19
   4   3   0  638.04   54.39
   4   3   0  618.54   54.39
   4   3   0  629.84   54.59
   4   3   0  624.34   53.49
   4   3   0  637.34   53.79
  -4  -3   0  563.54   52.19
  -4  -3   0  603.34   53.39
  -4  -3   0  601.04   53.79
  -4  -3   0  651.83   54.39
  -4  -3   0  587.74   53.99
  -4  -3   0  648.14   54.29
  -4  -3   0  538.65   53.09
   5   3   0  138.89   16.20
   5   3   0  105.89   15.20
   5   3   0  133.09   14.50
   5   3   0  142.69   15.50
   5   3   0  128.09   14.20
   5   3   0  109.29   12.80
   5   3   0  140.19   15.40
   5   3   0  123.29   15.50
  -5  -3   0  168.58   16.00
  -5  -3   0  145.79   14.80
  -5  -3   0  145.69   15.60
  -5  -3   0  161.48   16.20
  -5  -3   0  165.78   15.10
  -5  -3   0  137.39   13.40
  -5  -3   0  153.78   15.70
   6   3   0   26.10    6.70
   6   3   0   34.90    8.10
   6   3   0   44.70    9.90
   6   3   0   28.70    8.00
   6   3   0   34.00    8.20
   6   3   0   46.30    9.50
  -6  -3   0   39.90    8.80
  -6  -3   0   20.80    7.20
  -6  -3   0   14.00    7.00
  -6  -3   0   39.80    7.70
  -6  -3   0   27.30    7.00
  -6  -3   0   17.80    6.70
  -6  -3   0   34.40    6.00
   7   3   0   37.40    9.40
   7   3   0   23.90    9.80
   7   3   0   39.40   10.10
  -7  -3   0   51.69    8.00
  -7  -3   0   61.59    9.70
  -7  -3   0   32.70    9.60
  -7  -3   0   43.00   10.70
   8   3   0   81.09   14.00
   8   3   0   61.19   14.30
  -8  -3   0   65.19   12.60
  -8  -3   0   67.89   10.10
  -8  -3   0   85.69   14.40
   9   3   0    7.50   10.90
   9   3   0   -6.70    9.20
  -9  -3   0    4.80    7.30
  -9  -3   0    7.80    6.50
  -9  -3   0   15.10    9.10
  -9  -3   0   10.40    8.30
  10   3   0   -0.90   11.30
  10   3   0  -10.20    9.90
 -10  -3   0    6.90   10.10
 -10  -3   0   14.50    7.80
 -10  -3   0   13.20   10.00
 -10  -3   0    5.20    9.10
  11   3   0   -0.30   13.60
  11   3   0   -1.00   14.20
 -11  -3   0    1.70   11.90
 -11  -3   0  -27.20   13.50
 -11  -3   0   -9.80   11.70
 -11  -3   0   -1.90    9.40
 -11   3   1   -4.00    9.10
 -11   3   1    0.30   10.70
 -11   3   1  -11.90   12.50
  11  -3  -1    1.00   12.70
  11  -3  -1   14.80   11.90
  11  -3  -1   25.20   11.90
 -10   3   1    7.70    7.10
 -10   3   1   15.60    9.70
 -10   3   1    6.50    9.90
  10  -3  -1    5.20   11.50
  10  -3  -1   15.50   10.60
  10  -3  -1    3.10    5.00
  10  -3  -1    5.00   10.70
  -9   3   1    8.20    9.40
  -9   3   1    2.20    6.50
  -9   3   1    3.50    7.60
  -9   3   1   -2.50    7.60
   9  -3  -1   -1.70    7.10
   9  -3  -1    9.80    7.90
   9  -3  -1   -6.40    7.70
   9  -3  -1    1.30    4.40
  -8   3   1   42.10    8.60
  -8   3   1   27.10    8.60
  -8   3   1   20.80    8.90
  -8   3   1   39.30    9.90
   8  -3  -1   29.60   10.80
   8  -3  -1   29.90    9.10
   8  -3  -1   31.60    6.70
   8  -3  -1   36.70    9.90
  -7   3   1    5.70    4.70
  -7   3   1   12.60    5.20
  -7   3   1    3.00    6.20
  -7   3   1   -5.40    4.90
  -7   3   1    4.30    5.90
   7  -3  -1    8.50    6.40
   7  -3  -1    1.00    6.20
   7  -3  -1   12.80    6.70
   7  -3  -1   -2.30    5.20
   7  -3  -1    1.10    3.40
  -6   3   1   26.60    7.20
  -6   3   1   35.70    8.20
  -6   3   1   26.70    6.30
  -6   3   1   33.30    7.90
  -6   3   1   43.70    7.00
  -6   3   1   21.10    7.10
  -6   3   1   22.70    6.90
   6  -3  -1   38.40    8.90
   6  -3  -1   49.50    9.10
   6  -3  -1   39.60    7.90
   6  -3  -1   43.70    9.60
   6  -3  -1   46.10    6.70
   6  -3  -1   32.60    8.30
   6  -3  -1   27.90    7.30
   6  -3  -1   37.30    7.90
  -5   3   1  190.48   17.60
  -5   3   1  175.68   17.90
  -5   3   1  153.78   16.90
  -5   3   1  165.18   17.80
  -5   3   1  169.18   17.60
  -5   3   1  181.48   16.30
  -5   3   1  157.68   16.40
   5  -3  -1  169.98   16.90
   5  -3  -1  156.58   17.50
   5  -3  -1  141.59   17.50
   5  -3  -1  170.78   17.70
   5  -3  -1  181.38   18.20
   5  -3  -1  163.48   18.00
  -4   3   1 1421.96  119.29
  -4   3   1 1455.15  119.39
  -4   3   1 1382.96  119.99
  -4   3   1 1479.35  120.59
  -4   3   1 1455.35  120.69
  -4   3   1 1442.76  120.29
  -4   3   1 1504.25  120.19
   4  -3  -1 1406.86  120.29
   4  -3  -1 1415.96  120.29
   4  -3  -1 1359.16  120.49
   4  -3  -1 1468.35  120.99
   4  -3  -1 1356.86  119.59
   4  -3  -1 1422.66  120.39
   4  -3  -1 1376.26  119.59
  -3   3   1 2136.79  175.38
  -3   3   1 2190.98  176.28
  -3   3   1 2186.78  175.78
  -3   3   1 2268.17  176.08
  -3   3   1 2260.57  176.58
  -3   3   1 2225.68  175.38
  -3   3   1 2072.79  175.88
   3  -3  -1 1962.30  176.08
   3  -3  -1 2014.40  175.48
   3  -3  -1 2036.10  175.98
   3  -3  -1 2062.19  176.58
   3  -3  -1 2076.69  176.28
   3  -3  -1 2014.70  175.98
   3  -3  -1 1999.20  175.48
  -2   3   1 6356.16  545.45
  -2   3   1 6376.56  546.45
  -2   3   1 6274.27  545.95
  -2   3   1 6399.86  545.35
  -2   3   1 6301.47  545.85
  -2   3   1 6398.26  546.05
  -2   3   1 6449.25  545.55
   2  -3  -1 6814.12  545.65
   2  -3  -1 6927.81  546.15
   2  -3  -1 7072.99  545.95
   2  -3  -1 6780.42  546.15
   2  -3  -1 6662.93  545.65
   2  -3  -1 6891.91  547.55
   2  -3  -1 6645.54  545.55
  -1   3   1 2958.30  258.37
  -1   3   1 2999.50  257.87
  -1   3   1 2924.21  257.47
  -1   3   1 3040.60  258.17
  -1   3   1 2953.90  257.97
  -1   3   1 2870.11  257.57
   1  -3  -1 3374.06  258.07
   1  -3  -1 3286.37  258.27
   1  -3  -1 3332.37  257.77
   1  -3  -1 3209.38  257.37
   1  -3  -1 3156.18  258.57
   1  -3  -1 3193.28  258.07
   1  -3  -1 3174.48  257.67
   0   3   1  523.85   37.00
   0   3   1  522.35   37.30
   0   3   1  533.95   37.60
   0  -3  -1  405.36   36.40
   0  -3  -1  394.66   37.30
   0  -3  -1  387.16   37.00
   0  -3  -1  388.86   36.70
   0  -3  -1  398.96   36.90
   0  -3  -1  410.96   37.30
   1   3   1 1312.27  133.39
   1   3   1 1317.27  133.79
   1   3   1 1350.96  133.19
  -1  -3  -1 1656.13  133.39
  -1  -3  -1 1696.03  133.39
  -1  -3  -1 1799.52  133.49
  -1  -3  -1 1782.82  133.79
  -1  -3  -1 1766.32  134.19
  -1  -3  -1 1774.82  133.79
   2   3   1  257.77   19.70
   2   3   1  262.57   21.90
   2   3   1  241.78   21.00
   2   3   1  253.27   21.00
   2   3   1  247.38   20.80
   2   3   1  262.37   21.60
  -2  -3  -1  213.08   21.00
  -2  -3  -1  194.58   19.70
  -2  -3  -1  198.98   20.60
  -2  -3  -1  208.58   20.50
  -2  -3  -1  217.78   20.40
   3   3   1  544.15   44.80
   3   3   1  542.45   45.30
   3   3   1  521.75   43.70
   3   3   1  498.25   45.20
   3   3   1  511.75   45.20
   3   3   1  516.65   45.80
  -3  -3  -1  510.15   43.40
  -3  -3  -1  493.85   45.00
  -3  -3  -1  529.85   45.50
  -3  -3  -1  509.85   45.20
  -3  -3  -1  513.85   45.00
  -3  -3  -1  522.95   44.70
   4   3   1  351.66   28.00
   4   3   1  351.36   28.60
   4   3   1  328.17   28.00
   4   3   1  348.67   27.70
   4   3   1  337.87   25.80
  -4  -3  -1  280.37   26.60
  -4  -3  -1  254.57   27.00
  -4  -3  -1  250.37   26.70
  -4  -3  -1  269.77   25.60
  -4  -3  -1  251.77   27.20
  -4  -3  -1  257.67   26.60
  -4  -3  -1  260.17   27.10
   5   3   1   44.90    8.60
   5   3   1   41.60    6.30
   5   3   1   34.60    8.10
   5   3   1   56.19    9.40
   5   3   1   39.90    9.10
   5   3   1   46.20    8.10
  -5  -3  -1   35.50    7.10
  -5  -3  -1   50.79    8.00
  -5  -3  -1   31.60    7.80
  -5  -3  -1   46.20    8.40
  -5  -3  -1   40.00    7.40
  -5  -3  -1   35.30    8.00
  -5  -3  -1   40.50    6.20
   6   3   1   63.39   10.00
   6   3   1   44.60   10.60
   6   3   1   58.09    8.70
   6   3   1   56.79   11.60
   6   3   1   44.90   11.10
   6   3   1   51.69   11.60
  -6  -3  -1   60.79   10.90
  -6  -3  -1   72.99    8.90
  -6  -3  -1   63.59    9.60
  -6  -3  -1   67.99   11.30
  -6  -3  -1   62.79   11.00
  -6  -3  -1   69.99   10.60
  -6  -3  -1   85.49   11.10
   7   3   1  120.29   18.50
   7   3   1  129.69   13.70
   7   3   1  150.78   16.90
  -7  -3  -1  108.79   14.90
  -7  -3  -1   91.19   15.50
  -7  -3  -1   92.99   15.80
  -7  -3  -1   89.39   12.80
   8   3   1   10.60    6.50
   8   3   1   -6.10    8.30
   8   3   1    7.80    9.50
  -8  -3  -1   19.20    9.40
  -8  -3  -1   12.80    7.70
  -8  -3  -1    9.60    5.70
  -8  -3  -1   20.50   10.40
   9   3   1   57.99   16.20
   9   3   1   75.59   16.00
  -9  -3  -1   74.69   12.60
  -9  -3  -1   69.89   15.30
  -9  -3  -1   67.79   16.10
  -9  -3  -1   93.39   14.50
  10   3   1   23.00   13.40
  10   3   1    7.70   10.60
 -10  -3  -1    3.90   10.00
 -10  -3  -1   23.70   10.10
 -10  -3  -1   23.20    8.80
 -10  -3  -1   23.20   11.20
  11   3   1    5.00   14.00
  11   3   1    7.10   15.60
 -11  -3  -1    6.50   12.10
 -11  -3  -1   29.00   20.80
 -11   3   2    6.50    8.90
 -11   3   2   22.80   10.70
 -11   3   2    4.70   13.50
  11  -3  -2   -4.60   12.60
  11  -3  -2   -0.30   10.60
  11  -3  -2   25.70   13.60
 -10   3   2    7.20    7.90
 -10   3   2   16.10   11.60
 -10   3   2   -2.90    8.80
 -10   3   2    4.80    8.80
  10  -3  -2   13.80    6.80
  10  -3  -2    2.90    9.40
  10  -3  -2   -1.80   11.40
  10  -3  -2   10.80   10.10
  -9   3   2   31.80   10.80
  -9   3   2   27.30    9.10
  -9   3   2   18.20   10.90
   9  -3  -2   29.60   11.30
   9  -3  -2   14.20    9.20
   9  -3  -2   38.30    7.80
   9  -3  -2   34.70   10.90
  -8   3   2  144.49   15.20
  -8   3   2  123.69   18.40
  -8   3   2  113.69   16.90
  -8   3   2  135.29   18.00
   8  -3  -2   95.99   19.00
   8  -3  -2  123.49   18.50
   8  -3  -2  103.49   13.90
   8  -3  -2  117.89   17.90
   8  -3  -2  126.09   17.30
  -7   3   2   16.20    6.80
  -7   3   2   12.40    6.80
  -7   3   2   17.00    7.10
  -7   3   2   21.00    6.20
  -7   3   2   13.40    5.90
   7  -3  -2    7.80    6.80
   7  -3  -2   16.10    6.70
   7  -3  -2   27.40    8.90
   7  -3  -2    2.00    5.70
  -6   3   2   26.70    7.30
  -6   3   2   26.20    7.50
  -6   3   2   31.10    6.40
  -6   3   2   31.00    8.00
  -6   3   2   26.80    7.70
  -6   3   2   23.70    6.40
   6  -3  -2   26.30    6.60
   6  -3  -2   25.50    7.70
   6  -3  -2   41.10    8.00
   6  -3  -2   38.40    8.80
   6  -3  -2   44.40    9.30
   6  -3  -2   39.70    9.00
  -5   3   2  498.55   40.30
  -5   3   2  514.95   42.10
  -5   3   2  498.95   41.10
  -5   3   2  503.25   40.40
  -5   3   2  512.85   41.80
  -5   3   2  486.95   41.10
  -5   3   2  422.16   42.90
   5  -3  -2  370.36   40.70
   5  -3  -2  403.96   40.20
   5  -3  -2  430.16   41.10
   5  -3  -2  411.86   41.60
   5  -3  -2  411.66   41.10
  -4   3   2   89.29   11.30
  -4   3   2   68.79   10.90
  -4   3   2   82.69    9.40
  -4   3   2   92.69   11.00
  -4   3   2   85.19   10.30
  -4   3   2   90.59    9.70
  -4   3   2   89.29    9.80
   4  -3  -2   89.69    9.90
   4  -3  -2   68.89   10.30
   4  -3  -2   81.59    9.80
   4  -3  -2   92.09   10.90
   4  -3  -2   91.59   11.70
   4  -3  -2   83.59   10.50
  -3   3   2 1316.97  101.79
  -3   3   2 1395.36  102.59
  -3   3   2 1294.27  101.09
  -3   3   2 1249.28  100.89
  -3   3   2 1292.67  102.09
  -3   3   2 1254.67  101.09
  -3   3   2 1259.67  101.69
   3  -3  -2 1059.39  101.39
   3  -3  -2 1082.89  100.99
   3  -3  -2 1143.09  101.79
   3  -3  -2 1035.00  100.99
   3  -3  -2 1170.58  101.69
   3  -3  -2 1114.39  101.19
  -2   3   2 1625.04  142.09
  -2   3   2 1636.44  142.79
  -2   3   2 1606.34  142.49
  -2   3   2 1708.93  142.69
  -2   3   2 1652.33  141.99
  -2   3   2 1617.54  141.89
  -2   3   2 1627.54  143.09
   2  -3  -2 1790.02  142.79
   2  -3  -2 1834.22  142.89
   2  -3  -2 1757.42  142.19
   2  -3  -2 1830.62  142.19
   2  -3  -2 1790.12  142.99
  -1   3   2 2202.18  178.58
  -1   3   2 2219.88  178.88
  -1   3   2 2027.40  177.88
  -1   3   2 2152.48  178.88
  -1   3   2 2084.69  178.98
  -1   3   2 2108.59  178.28
   1  -3  -2 2082.09  178.38
   1  -3  -2 2121.49  178.58
   1  -3  -2 2190.18  178.08
   1  -3  -2 2200.98  178.98
   1  -3  -2 2320.07  178.98
   1  -3  -2 2072.79  179.08
   0   3   2 3614.44  283.87
   0   3   2 3528.75  283.07
   0   3   2 3520.85  283.27
   0   3   2 3670.73  283.37
   0   3   2 3574.24  282.87
   0  -3  -2 3320.07  283.37
   0  -3  -2 3287.37  283.67
   0  -3  -2 3247.07  282.87
   0  -3  -2 3262.87  283.27
   0  -3  -2 3117.79  283.07
   1   3   2  431.46   39.20
   1   3   2  462.85   38.80
   1   3   2  443.56   39.90
   1   3   2  425.46   39.10
   1   3   2  401.96   38.70
  -1  -3  -2  495.95   39.40
  -1  -3  -2  487.65   39.50
  -1  -3  -2  479.15   38.90
  -1  -3  -2  486.25   40.00
   2   3   2  758.82   65.39
   2   3   2  697.83   65.19
   2   3   2  726.33   66.09
   2   3   2  741.13   64.89
  -2  -3  -2  839.62   67.29
  -2  -3  -2  822.72   65.59
  -2  -3  -2  778.32   65.09
  -2  -3  -2  770.12   65.49
  -2  -3  -2  789.02   64.99
   3   3   2 1593.74  125.09
   3   3   2 1567.54  124.69
   3   3   2 1660.93  123.69
   3   3   2 1595.54  124.99
   3   3   2 1674.43  126.19
   3   3   2 1604.74  124.29
  -3  -3  -2 1340.27  122.89
  -3  -3  -2 1355.76  123.99
  -3  -3  -2 1386.66  124.59
  -3  -3  -2 1343.87  124.49
  -3  -3  -2 1303.87  124.89
  -3  -3  -2 1384.76  124.49
  -3  -3  -2 1469.35  124.39
   4   3   2  752.62   68.59
   4   3   2  751.62   68.29
   4   3   2  740.33   68.69
   4   3   2  758.92   66.89
   4   3   2  751.52   69.49
   4   3   2  716.33   67.69
  -4  -3  -2  877.51   68.79
  -4  -3  -2  854.81   67.99
  -4  -3  -2  807.82   68.29
  -4  -3  -2  821.92   69.09
  -4  -3  -2  842.22   68.79
  -4  -3  -2  826.32   68.19
   5   3   2  113.09   13.50
   5   3   2  137.89   16.50
   5   3   2  111.59   15.60
   5   3   2  106.09   11.90
   5   3   2  115.99   17.50
   5   3   2  105.69   16.30
  -5  -3  -2  136.09   13.80
  -5  -3  -2  129.19   13.70
  -5  -3  -2  112.19   16.10
  -5  -3  -2  120.19   14.40
  -5  -3  -2  120.89   14.10
   6   3   2  365.96   30.70
   6   3   2  344.37   34.30
   6   3   2  357.96   33.80
   6   3   2  345.87   33.30
  -6  -3  -2  320.97   32.20
  -6  -3  -2  312.07   33.50
  -6  -3  -2  330.77   32.60
  -6  -3  -2  346.37   31.60
  -6  -3  -2  311.07   32.40
  -6  -3  -2  315.17   31.80
   7   3   2   75.69   10.70
   7   3   2   68.89   13.90
   7   3   2   63.69   12.40
  -7  -3  -2   76.59   12.20
  -7  -3  -2   80.69   13.20
  -7  -3  -2   56.39   12.00
   8   3   2   27.30    8.00
   8   3   2   21.50   10.60
   8   3   2   37.50   11.70
  -8  -3  -2   14.80    7.40
  -8  -3  -2    6.80    8.00
  -8  -3  -2    7.70    8.10
   9   3   2   33.00   12.80
   9   3   2   48.00   14.50
   9   3   2   52.29   10.40
  -9  -3  -2   38.20   12.10
  -9  -3  -2   37.50   11.00
  10   3   2  -15.00   11.90
  10   3   2    2.60   12.00
 -10  -3  -2    8.80    8.50
 -10  -3  -2   13.50    8.90
  11   3   2   29.10   16.80
  11   3   2    6.40   15.70
 -11  -3  -2   16.80   13.70
 -11   3   3    2.20   13.60
 -11   3   3    0.50   10.40
 -11   3   3   -1.40    9.80
 -11   3   3   -6.10    9.30
  11  -3  -3    5.30   13.60
  11  -3  -3  -11.10   11.60
  11  -3  -3  -13.70   10.70
 -10   3   3   27.50   11.40
 -10   3   3   15.70    8.50
 -10   3   3   20.30   12.60
 -10   3   3   20.50   10.00
  10  -3  -3   13.30   10.50
  10  -3  -3   30.10   11.70
  10  -3  -3   14.20   10.70
  -9   3   3    1.20    8.10
  -9   3   3   28.10   10.00
  -9   3   3    8.80    8.10
   9  -3  -3   26.70   10.50
   9  -3  -3   22.30   10.30
   9  -3  -3   28.20   10.10
  -8   3   3   79.79   14.10
  -8   3   3   85.09   12.20
  -8   3   3   98.99   16.00
  -8   3   3   70.09   12.90
   8  -3  -3   76.79   14.60
  -7   3   3  172.48   17.80
  -7   3   3  174.38   20.30
  -7   3   3  132.69   18.30
  -7   3   3  156.38   18.60
   7  -3  -3  137.39   19.80
   7  -3  -3  159.78   18.00
   7  -3  -3  147.99   20.90
   7  -3  -3  140.39   20.30
  -6   3   3   93.89   11.30
  -6   3   3   84.79   13.40
  -6   3   3   79.69   13.10
  -6   3   3   78.99   12.10
  -6   3   3   65.39   11.00
   6  -3  -3   97.09   13.90
   6  -3  -3   75.59   12.70
   6  -3  -3  106.89   15.00
   6  -3  -3   93.69   12.90
   6  -3  -3   88.19   13.40
  -5   3   3   51.69    8.30
  -5   3   3   49.40    9.60
  -5   3   3   63.29   10.40
  -5   3   3   55.19    9.30
  -5   3   3   55.39    8.40
  -5   3   3   53.09    7.90
  -5   3   3   36.90    8.10
   5  -3  -3   50.49    9.60
   5  -3  -3   53.99    8.80
   5  -3  -3   48.10   10.20
   5  -3  -3   33.30    7.90
   5  -3  -3   47.10    9.00
   5  -3  -3   61.19   10.00
  -4   3   3  723.93   59.49
  -4   3   3  737.43   59.79
  -4   3   3  718.13   59.79
  -4   3   3  701.23   60.49
  -4   3   3  737.13   61.29
  -4   3   3  712.83   60.29
   4  -3  -3  631.94   60.59
   4  -3  -3  642.44   59.49
   4  -3  -3  722.63   60.89
   4  -3  -3  688.23   60.39
   4  -3  -3  657.73   60.19
   4  -3  -3  637.94   59.79
  -3   3   3  738.63   71.39
  -3   3   3  757.32   70.89
  -3   3   3  748.63   71.09
  -3   3   3  731.53   71.59
  -3   3   3  745.03   70.79
  -3   3   3  795.82   72.39
  -3   3   3  792.72   72.29
   3  -3  -3  977.30   72.39
   3  -3  -3  951.10   72.29
   3  -3  -3  901.11   71.59
   3  -3  -3  965.30   73.19
   3  -3  -3  947.11   72.69
   3  -3  -3  909.11   71.39
  -2   3   3  302.17   24.70
  -2   3   3  315.37   26.10
  -2   3   3  307.77   25.00
  -2   3   3  327.27   25.60
  -2   3   3  314.57   24.60
  -2   3   3  292.17   25.20
   2  -3  -3  248.48   24.60
   2  -3  -3  239.48   24.60
   2  -3  -3  248.18   25.40
   2  -3  -3  237.88   25.00
   2  -3  -3  239.38   24.50
   2  -3  -3  267.57   25.10
  -1   3   3  378.76   32.30
  -1   3   3  362.16   32.60
  -1   3   3  349.57   31.80
  -1   3   3  365.16   31.50
  -1   3   3  397.06   32.20
  -1   3   3  368.46   31.60
   1  -3  -3  338.27   31.60
   1  -3  -3  367.36   31.70
   1  -3  -3  362.36   31.90
   1  -3  -3  364.96   32.60
   1  -3  -3  355.36   32.10
   1  -3  -3  369.16   32.40
   0   3   3 2359.76  212.08
   0   3   3 2499.95  212.38
   0   3   3 2205.58  212.58
   0   3   3 2369.96  211.68
   0   3   3 2396.66  212.88
   0  -3  -3 2758.22  213.28
   0  -3  -3 2683.43  212.08
   0  -3  -3 2732.93  212.38
   0  -3  -3 2795.72  212.78
   0  -3  -3 2701.03  212.38
   1   3   3   14.00    4.50
   1   3   3   13.90    2.90
   1   3   3   17.30    3.90
   1   3   3   12.10    3.30
  -1  -3  -3    2.10    2.40
  -1  -3  -3    5.10    2.10
  -1  -3  -3    7.60    2.80
  -1  -3  -3    9.30    3.20
  -1  -3  -3    4.20    3.20
   2   3   3  252.67   22.20
   2   3   3  242.08   20.40
   2   3   3  245.78   21.00
   2   3   3  256.17   21.10
   2   3   3  230.38   20.10
  -2  -3  -3  178.28   21.00
  -2  -3  -3  207.88   20.70
  -2  -3  -3  198.68   20.00
  -2  -3  -3  183.88   20.50
   3   3   3 1703.23  148.19
   3   3   3 1774.22  149.59
   3   3   3 1628.34  148.09
   3   3   3 1807.62  148.09
   3   3   3 1726.43  147.49
  -3  -3  -3 1774.12  147.59
  -3  -3  -3 1791.02  149.19
  -3  -3  -3 1763.42  148.39
  -3  -3  -3 1882.01  148.59
   4   3   3  165.88   22.50
   4   3   3  199.68   18.90
   4   3   3  187.58   18.20
   4   3   3  174.28   19.90
   4   3   3  187.78   19.20
   4   3   3  189.38   19.70
  -4  -3  -3  215.08   19.00
  -4  -3  -3  159.48   19.70
  -4  -3  -3  199.48   19.80
  -4  -3  -3  200.98   19.80
  -4  -3  -3  214.08   18.90
   5   3   3  234.78   26.50
   5   3   3  255.17   27.50
   5   3   3  253.27   25.80
   5   3   3  262.37   29.30
   5   3   3  277.87   28.20
   5   3   3  233.78   27.80
  -5  -3  -3  325.07   27.80
  -5  -3  -3  356.66   27.50
  -5  -3  -3  338.17   27.40
  -5  -3  -3  331.77   29.30
   6   3   3   33.60    9.30
   6   3   3   16.50    7.30
   6   3   3    9.60    7.30
   6   3   3   18.60    5.50
  -6  -3  -3   39.30    7.80
  -6  -3  -3   31.10    8.70
   7   3   3   15.50    5.80
   7   3   3   11.30    8.90
   7   3   3   16.20   10.10
  -7  -3  -3   16.20    7.10
  -7  -3  -3   14.70    7.20
  -7  -3  -3   16.30    7.20
   8   3   3   61.99   15.50
   8   3   3   93.89   16.60
  -8  -3  -3   74.19   13.50
  -8  -3  -3   42.30   10.40
   9   3   3   15.60    7.80
   9   3   3   16.20   12.30
   9   3   3   29.40   12.10
  -9  -3  -3   19.60    9.90
  -9  -3  -3   10.70    7.90
  10   3   3   36.30   13.60
  10   3   3   33.30   16.00
 -10  -3  -3   28.00   10.20
 -10  -3  -3   30.10   13.50
  11   3   3  -17.30   15.30
  11   3   3   12.30   18.20
 -11  -3  -3    8.50   11.40
 -11  -3  -3    4.10   11.70
 -11   3   4   -0.90   11.80
 -11   3   4   -2.80   10.00
 -11   3   4    3.20   14.80
 -11   3   4    1.60   11.30
  11  -3  -4    0.50   14.00
  11  -3  -4   15.30   12.80
  11  -3  -4   24.40   13.40
 -10   3   4   23.20    9.30
 -10   3   4   28.80   12.90
 -10   3   4   16.90    9.90
 -10   3   4    7.30    9.80
  10  -3  -4   13.20   12.10
  10  -3  -4   14.50   11.60
  10  -3  -4   21.10   11.60
  -9   3   4    3.70    7.40
  -9   3   4  -12.70    7.40
  -9   3   4    8.50    9.70
  -9   3   4   -1.50    8.30
   9  -3  -4    5.90    7.20
   9  -3  -4   -8.90    8.50
   9  -3  -4   -8.50    9.00
  -8   3   4    2.20    6.10
  -8   3   4   -3.90    6.30
  -8   3   4   -8.10    6.10
  -8   3   4    2.30    7.90
   8  -3  -4    5.40    7.20
   8  -3  -4   10.00    9.10
   8  -3  -4    1.60    7.20
  -7   3   4   33.50    8.20
  -7   3   4   19.90    9.60
  -7   3   4   30.20    9.20
  -7   3   4   17.40    7.20
   7  -3  -4   26.90   10.20
   7  -3  -4   27.20    9.20
   7  -3  -4   26.10    8.70
   7  -3  -4   19.70    8.00
  -6   3   4   45.60   10.40
  -6   3   4   43.30    7.90
  -6   3   4   63.49   10.10
  -6   3   4   54.59    9.40
  -6   3   4   55.09   10.30
   6  -3  -4   39.40    9.30
   6  -3  -4   42.50    9.60
   6  -3  -4   36.70    8.60
   6  -3  -4   43.90    9.70
  -5   3   4    8.60    4.80
  -5   3   4    5.60    4.90
  -5   3   4    6.10    4.90
  -5   3   4    7.20    4.90
  -5   3   4   10.40    6.10
  -5   3   4   -1.50    5.30
   5  -3  -4    8.40    5.60
   5  -3  -4    7.10    6.50
   5  -3  -4    3.90    5.40
   5  -3  -4    7.40    5.50
   5  -3  -4   10.10    4.50
   5  -3  -4    4.50    5.10
  -4   3   4  508.15   43.20
  -4   3   4  507.95   44.80
  -4   3   4  501.95   44.90
  -4   3   4  481.95   42.80
  -4   3   4  498.25   43.40
   4  -3  -4  486.95   44.10
   4  -3  -4  486.85   44.00
   4  -3  -4  468.25   43.10
   4  -3  -4  467.85   44.50
   4  -3  -4  455.75   43.30
   4  -3  -4  489.25   44.10
  -3   3   4  161.38   17.00
  -3   3   4  167.88   15.90
  -3   3   4  180.18   16.40
  -3   3   4  207.08   18.20
  -3   3   4  170.98   16.70
  -3   3   4  160.88   15.80
   3  -3  -4  176.18   21.10
   3  -3  -4  141.59   16.90
   3  -3  -4  132.69   15.60
   3  -3  -4  144.59   16.30
   3  -3  -4  142.99   17.10
   3  -3  -4  152.78   16.10
  -2   3   4   73.69   11.20
  -2   3   4  105.39   11.10
  -2   3   4   81.89   10.10
  -2   3   4   78.39    9.60
  -2   3   4   86.19    9.50
  -2   3   4   79.19    9.90
   2  -3  -4   95.29   10.30
   2  -3  -4   97.59   10.60
   2  -3  -4   88.59    9.80
   2  -3  -4  112.99   11.20
   2  -3  -4  100.49   11.30
   2  -3  -4   73.29    9.90
  -1   3   4   53.79    7.80
  -1   3   4   56.69    7.90
  -1   3   4   53.99    7.50
  -1   3   4   54.79    7.90
  -1   3   4   55.29    8.80
  -1   3   4   49.80    7.90
   1  -3  -4   61.69    9.20
   1  -3  -4   59.39    7.30
   1  -3  -4   69.59    8.80
   1  -3  -4   65.29    8.60
   1  -3  -4   63.59    8.90
   0   3   4 1175.28   95.59
   0   3   4 1233.08   96.69
   0   3   4 1166.68   95.89
   0   3   4 1199.18   95.09
   0   3   4 1252.87   95.99
   0   3   4 1164.98   95.29
   0  -3  -4 1029.60   95.09
   0  -3  -4 1037.00   95.39
   0  -3  -4 1042.30   94.99
   0  -3  -4 1106.69   95.99
   0  -3  -4 1020.70   96.29
   1   3   4    7.70    4.40
   1   3   4   10.70    3.20
   1   3   4    3.70    2.60
   1   3   4    0.60    2.80
  -1  -3  -4   -2.10    1.90
  -1  -3  -4    3.00    2.90
  -1  -3  -4    0.20    2.70
  -1  -3  -4    3.10    3.50
  -1  -3  -4    0.40    2.50
   2   3   4 1571.64  121.29
   2   3   4 1444.76  119.59
   2   3   4 1473.85  118.89
   2   3   4 1483.85  119.69
   2   3   4 1436.36  118.99
  -2  -3  -4 1285.37  120.39
  -2  -3  -4 1333.87  119.79
  -2  -3  -4 1419.16  118.99
  -2  -3  -4 1277.37  119.39
   3   3   4   35.70    7.80
   3   3   4   44.70    9.10
   3   3   4   29.40    6.00
   3   3   4   32.50    6.10
   3   3   4   36.90    7.20
  -3  -3  -4   34.70    7.10
  -3  -3  -4   19.00    6.20
  -3  -3  -4   36.10    7.10
  -3  -3  -4   37.40    8.40
   4   3   4  142.09   15.10
   4   3   4  146.99   14.10
   4   3   4  153.98   14.50
   4   3   4  124.99   17.60
   4   3   4  132.29   15.20
   4   3   4  136.39   14.60
  -4  -3  -4  119.79   13.90
  -4  -3  -4  103.49   14.60
  -4  -3  -4   95.19   13.10
  -4  -3  -4  102.19   16.70
   5   3   4  431.16   42.90
   5   3   4  455.05   41.10
   5   3   4  425.46   40.60
   5   3   4  365.46   40.70
   5   3   4  409.86   40.20
   5   3   4  475.75   39.60
  -5  -3  -4  465.25   39.80
  -5  -3  -4  430.06   39.60
  -5  -3  -4  445.36   40.60
  -5  -3  -4  491.25   41.40
  -5  -3  -4  413.86   41.50
   6   3   4   95.39   11.30
   6   3   4   97.49   14.20
   6   3   4   80.89   16.00
   6   3   4   73.19   13.90
  -6  -3  -4   64.69   11.30
  -6  -3  -4   60.19   12.20
   7   3   4  134.59   19.80
   7   3   4   89.79   11.80
   7   3   4   72.59   14.70
  -7  -3  -4   72.59   12.30
  -7  -3  -4   56.19   12.10
  -7  -3  -4   39.20   10.30
   8   3   4   23.30   13.00
   8   3   4   22.00    8.40
  -8  -3  -4   19.20    8.20
  -8  -3  -4   25.90    9.70
   9   3   4    2.40   12.70
   9   3   4    2.70   10.90
  -9  -3  -4   -1.50    9.10
  -9  -3  -4   -1.10    7.30
  10   3   4   23.60   17.60
 -10  -3  -4   13.90   12.10
 -10  -3  -4   11.90    9.50
 -11  -3  -4   13.90   11.60
 -11  -3  -4   39.30   14.40
 -11   3   5   -9.20   14.80
 -11   3   5  -11.60   14.50
 -11   3   5  -16.50   10.00
 -10   3   5   -8.00    9.90
 -10   3   5   -2.00    9.80
 -10   3   5   22.90   14.10
 -10   3   5    9.40    9.50
  10  -3  -5   17.80   12.40
  -9   3   5   21.70   10.50
  -9   3   5   13.00    8.70
  -9   3   5   11.60   11.90
  -9   3   5   13.20    8.80
   9  -3  -5   20.90   11.90
   9  -3  -5   16.80    9.40
   9  -3  -5   12.80   10.70
  -8   3   5   13.50   10.10
  -8   3   5   12.00    8.40
  -8   3   5   12.20    8.70
  -8   3   5    3.80    7.20
   8  -3  -5    0.40    8.40
   8  -3  -5    4.00    7.10
   8  -3  -5   17.60    9.60
  -7   3   5    8.90    6.70
  -7   3   5    3.70    6.90
  -7   3   5   -6.10    6.60
  -7   3   5    8.40    6.60
   7  -3  -5   -2.30    7.40
   7  -3  -5   -2.00    8.90
   7  -3  -5   -0.70    7.80
  -6   3   5  132.69   16.50
  -6   3   5  130.49   16.10
  -6   3   5  118.39   14.40
  -6   3   5  103.39   16.90
   6  -3  -5   96.39   16.50
   6  -3  -5  133.29   17.00
   6  -3  -5  102.49   15.80
   6  -3  -5  100.09   16.00
   6  -3  -5   93.09   16.50
  -5   3   5  183.58   19.60
  -5   3   5  172.58   17.70
  -5   3   5  152.38   19.10
  -5   3   5  147.49   17.00
  -5   3   5  159.48   17.30
   5  -3  -5  163.88   17.50
   5  -3  -5  131.79   18.10
   5  -3  -5  146.09   18.20
   5  -3  -5  155.78   18.70
  -4   3   5   18.10    8.50
  -4   3   5   15.80    6.70
  -4   3   5   12.50    5.10
  -4   3   5   11.30    5.10
  -4   3   5    8.50    5.20
  -4   3   5   13.40    4.80
  -4   3   5   17.40    6.20
   4  -3  -5   30.30    7.00
   4  -3  -5   15.10    6.10
   4  -3  -5   20.50    6.70
   4  -3  -5   33.90    7.00
   4  -3  -5   31.40    7.30
   4  -3  -5   16.10    6.50
  -3   3   5   65.79   10.00
  -3   3   5   69.99   11.50
  -3   3   5   59.29   10.00
  -3   3   5   51.09   10.50
  -3   3   5   57.39    9.20
  -3   3   5   92.99   12.00
   3  -3  -5   97.39   11.80
   3  -3  -5   88.19   11.50
   3  -3  -5   79.69   10.80
   3  -3  -5   79.89   11.80
   3  -3  -5   86.09   10.80
   3  -3  -5   51.29   10.10
  -2   3   5  194.58   19.00
  -2   3   5  223.68   20.70
  -2   3   5  207.98   19.70
  -2   3   5  228.18   19.40
  -2   3   5  231.18   20.60
  -2   3   5  213.28   18.60
   2  -3  -5  181.88   19.30
   2  -3  -5  175.58   21.30
   2  -3  -5  175.68   19.30
   2  -3  -5  148.69   18.40
   2  -3  -5  144.99   19.50
   2  -3  -5  189.38   19.20
  -1   3   5  770.82   65.19
  -1   3   5  753.62   65.49
  -1   3   5  801.62   65.89
  -1   3   5  790.22   66.99
  -1   3   5  819.72   66.19
  -1   3   5  802.52   66.09
   1  -3  -5  786.72   65.59
   1  -3  -5  699.03   65.59
   1  -3  -5  707.33   66.09
   1  -3  -5  703.13   66.69
   1  -3  -5  734.33   65.29
   0   3   5  274.37   26.30
   0   3   5  250.07   24.40
   0   3   5  254.37   24.10
   0   3   5  263.47   25.20
   0   3   5  274.87   25.90
   0   3   5  256.47   24.90
   0  -3  -5  258.67   24.50
   0  -3  -5  266.97   25.20
   0  -3  -5  246.58   26.00
   0  -3  -5  298.37   24.80
   0  -3  -5  278.97   25.70
   1   3   5  698.13   54.29
   1   3   5  646.14   52.69
   1   3   5  615.34   51.49
   1   3   5  633.64   52.49
  -1  -3  -5  542.75   51.69
  -1  -3  -5  577.24   52.19
  -1  -3  -5  566.24   52.69
  -1  -3  -5  552.44   53.39
  -1  -3  -5  548.45   51.39
   2   3   5  415.06   39.20
   2   3   5  409.36   38.30
   2   3   5  374.86   38.80
  -2  -3  -5  439.46   39.40
  -2  -3  -5  469.85   41.10
  -2  -3  -5  460.85   40.10
  -2  -3  -5  468.35   38.90
  -2  -3  -5  450.15   38.60
   3   3   5  272.47   25.30
   3   3   5  282.87   28.20
   3   3   5  257.77   26.10
   3   3   5  287.57   25.10
   3   3   5  266.67   25.90
  -3  -3  -5  264.97   25.30
  -3  -3  -5  229.38   27.80
  -3  -3  -5  251.07   26.40
   4   3   5  203.98   26.40
   4   3   5  264.37   25.10
   4   3   5  231.98   23.90
   4   3   5  242.38   27.10
   4   3   5  236.38   25.20
   4   3   5  218.58   24.80
  -4  -3  -5  329.37   27.00
  -4  -3  -5  320.77   28.00
   5   3   5  152.08   18.60
   5   3   5  170.28   22.30
   5   3   5  160.38   19.10
   5   3   5  160.18   15.80
  -5  -3  -5   89.29   16.00
  -5  -3  -5  101.59   14.20
  -5  -3  -5  105.29   15.60
   6   3   5   37.20   11.10
   6   3   5   21.30   11.00
   6   3   5   32.20    7.80
  -6  -3  -5   37.50    4.60
  -6  -3  -5   28.30    8.60
  -6  -3  -5   29.40    8.50
  -6  -3  -5   33.20    9.50
   7   3   5   89.69   17.90
   7   3   5   83.69   16.00
   7   3   5   87.69   13.50
  -7  -3  -5  115.49   17.20
  -7  -3  -5  103.09   15.20
  -7  -3  -5   84.39   13.70
   8   3   5   22.60   11.20
   8   3   5    9.50   12.20
  -8  -3  -5   25.20    9.30
   9   3   5    1.40    9.70
   9   3   5   12.60   13.70
  -9  -3  -5  -14.00    9.40
  -9  -3  -5  -15.30    7.20
  10   3   5   30.50   16.40
  10   3   5   13.30   13.50
 -10  -3  -5   17.00   10.20
 -10  -3  -5    8.80   12.10
 -10   3   6    5.00   10.80
 -10   3   6    7.60   10.50
 -10   3   6   -6.30   12.30
 -10   3   6    7.40   10.80
  10  -3  -6  -10.30   10.60
  10  -3  -6   -4.90   12.40
  10  -3  -6    3.20   10.90
  -9   3   6    7.50   11.70
  -9   3   6    0.10    8.50
  -9   3   6   15.30    9.30
  -9   3   6    8.60    9.90
   9  -3  -6   -1.90    9.40
   9  -3  -6   13.50   11.30
   9  -3  -6    5.90   11.10
  -8   3   6   23.20    9.00
  -8   3   6   30.80   13.10
  -8   3   6   47.30   11.80
  -8   3   6   18.80   10.10
   8  -3  -6   10.30   10.00
   8  -3  -6   14.40   10.20
   8  -3  -6   25.60   10.10
  -7   3   6   34.00    9.20
  -7   3   6   28.20    9.20
  -7   3   6   41.40   13.60
  -7   3   6   39.50   11.40
   7  -3  -6   24.70   10.40
   7  -3  -6   22.70    9.80
   7  -3  -6   51.29   10.70
  -6   3   6  156.58   18.80
  -6   3   6  160.28   21.00
  -6   3   6  182.98   18.90
  -6   3   6  177.38   21.40
   6  -3  -6   94.19   19.20
   6  -3  -6  161.48   21.60
   6  -3  -6  172.68   19.30
   6  -3  -6  170.78   20.60
  -5   3   6   54.79   10.60
  -5   3   6   68.99   11.00
  -5   3   6   68.09   13.30
  -5   3   6   58.09   12.20
   5  -3  -6   86.69   13.60
   5  -3  -6   55.99   12.30
   5  -3  -6   57.29   10.20
   5  -3  -6   52.69   11.20
  -4   3   6  193.08   22.00
  -4   3   6  166.98   19.20
  -4   3   6  171.08   19.30
  -4   3   6  174.28   19.90
   4  -3  -6  184.88   20.60
   4  -3  -6  203.78   20.10
   4  -3  -6  176.78   21.80
   4  -3  -6  211.78   21.10
   4  -3  -6  201.88   21.50
  -3   3   6  165.28   17.20
[truncated: 1,203,170 more chars]
